# Supplementary material for: Spleen proteomics data from high fat diet fed mice
Source: Data Brief. 2020 Aug 1;32:106110. doi: 10.1016/j.dib.2020.106110 (PMC7451803; doi:10.1016/j.dib.2020.106110)
Supplement: Supplementary file 1 [file mmc1.xlsx]

## Sheet: Proteins in all sets
						LFD1	LFD2	LFD3	LFD4	HFD-S1	HFD-S2	HFD-S3	HFD-S4	HFD-P1	HFD-P2	HFD-P3	HFD-P4
Accession	Description	# Peptides	# PSMs	# Unique Peptides	MW [kDa]	Abundance Ratio: (F1, 01L) / (F1, ref1)	Abundance Ratio: (F7, 03L) / (F7, ref2)	Abundance Ratio: (F3, 18L) / (F3, ref3)	Abundance Ratio: (F4, 19L) / (F4, ref4)	Abundance Ratio: (F1, 06H) / (F1, ref1)	Abundance Ratio: (F7, 07H) / (F7, ref2)	Abundance Ratio: (F3, 21H) / (F3, ref3)	Abundance Ratio: (F4, 22H) / (F4, ref4)	Abundance Ratio: (F1, 09P) / (F1, ref1)	Abundance Ratio: (F7, 12P) / (F7, ref2)	Abundance Ratio: (F3, 14P) / (F3, ref3)	Abundance Ratio: (F4, 16P) / (F4, ref4)
P26039	Talin-1 OS=Mus musculus OX=10090 GN=Tln1 PE=1 SV=2	59	344	59	269.7	1.183	1.083	0.991	1.047	1.06	0.992	1.037	1.034	1.07	1.048	0.972	1.08
Q8BTM8	Filamin-A OS=Mus musculus OX=10090 GN=Flna PE=1 SV=5	61	306	56	281	0.975	0.988	0.867	0.92	0.941	1.048	1.003	0.954	0.915	0.942	0.886	0.954
Q8VDD5	Myosin-9 OS=Mus musculus OX=10090 GN=Myh9 PE=1 SV=4	54	451	40	226.2	1.007	0.937	0.923	0.97	0.998	0.841	0.918	0.973	0.975	1.014	1.04	1.051
P07724	Serum albumin OS=Mus musculus OX=10090 GN=Alb PE=1 SV=3	31	428	31	68.6	1.192	1.19	0.896	1.036	0.778	0.87	0.853	0.954	0.745	0.903	0.6	0.53
P16546	Spectrin alpha chain, non-erythrocytic 1 OS=Mus musculus OX=10090 GN=Sptan1 PE=1 SV=4	29	108	29	284.4	1.067	1.022	0.916	0.964	1.154	1.06	1.116	0.955	0.995	0.973	0.892	0.957
Q05793	Basement membrane-specific heparan sulfate proteoglycan core protein OS=Mus musculus OX=10090 GN=Hspg2 PE=1 SV=1	28	149	28	398	0.979	1.036	1.003	1.089	0.986	1.255	1.058	1.097	0.944	0.931	0.831	0.838
Q99PL5	Ribosome-binding protein 1 OS=Mus musculus OX=10090 GN=Rrbp1 PE=1 SV=2	26	55	26	172.8	1.036	0.891	0.868	1.076	1.111	1.431	0.941	0.895	1.098	0.838	0.838	1.152
P58252	Elongation factor 2 OS=Mus musculus OX=10090 GN=Eef2 PE=1 SV=2	26	153	26	95.3	0.955	0.923	1.127	1.073	0.948	0.986	0.944	0.943	1.137	1.022	1.012	0.925
P15508	Spectrin beta chain, erythrocytic OS=Mus musculus OX=10090 GN=Sptb PE=1 SV=4	29	95	25	245.1	1.055	1.02	1.129	0.926	1.005	0.832	0.93	0.899	1.1	1.003	1.338	1.266
Q68FD5	Clathrin heavy chain 1 OS=Mus musculus OX=10090 GN=Cltc PE=1 SV=3	25	144	25	191.4	0.886	0.929	1.013	0.942	0.905	0.889	0.95	0.894	0.975	1.06	0.994	0.926
P08032	Spectrin alpha chain, erythrocytic 1 OS=Mus musculus OX=10090 GN=Spta1 PE=1 SV=3	25	72	25	279.7	1.042	1.018	0.976	0.969	0.911	0.786	0.782	0.923	1.053	1.013	1.028	1.053
Q9JHU4	Cytoplasmic dynein 1 heavy chain 1 OS=Mus musculus OX=10090 GN=Dync1h1 PE=1 SV=2	24	48	24	531.7	0.97	0.971	1.128	1.053	1.081	0.999	1.102	1.084	0.992	0.992	1.139	1.163
P09405	Nucleolin OS=Mus musculus OX=10090 GN=Ncl PE=1 SV=2	23	84	23	76.7	0.922	0.931	1.193	0.931	0.925	0.95	0.942	0.972	1.077	1.133	1.092	1.114
Q64727	Vinculin OS=Mus musculus OX=10090 GN=Vcl PE=1 SV=4	23	84	23	116.6	1.031	1.045	0.988	1.017	0.984	1.049	1.149	1.009	1.01	0.933	1.002	0.998
E9Q7G0	Nuclear mitotic apparatus protein 1 OS=Mus musculus OX=10090 GN=Numa1 PE=1 SV=1	21	70	21	235.5	1.056	1.029	1.087	1.053	1.237	1.222	1.042	1.046	1.005	1.017	0.958	1.073
Q61233	Plastin-2 OS=Mus musculus OX=10090 GN=Lcp1 PE=1 SV=4	21	129	21	70.1	0.857	0.86	0.881	0.967	0.786	0.685	1.045	0.94	0.878	0.996	0.877	1.001
O08784	Treacle protein OS=Mus musculus OX=10090 GN=Tcof1 PE=1 SV=1	21	63	21	134.9	0.995	1.047	1.022	0.986	1.043	1.228	1.154	1.083	0.934	0.887	0.889	0.955
P09103	Protein disulfide-isomerase OS=Mus musculus OX=10090 GN=P4hb PE=1 SV=2	20	93	20	57	1.019	0.638	0.712	1.126	1.174	1.127	0.773	0.659	0.916	0.732	0.648	1.123
P14824	Annexin A6 OS=Mus musculus OX=10090 GN=Anxa6 PE=1 SV=3	20	98	19	75.8	1.081	1.03	1.024	1.057	1.05	0.98	1.13	1.034	0.908	0.939	0.966	1.022
O08638	Myosin-11 OS=Mus musculus OX=10090 GN=Myh11 PE=1 SV=1	27	114	19	226.9	0.845	1.076	0.881	0.984	1.028	1.241	1.182	1.077	0.782	0.845	0.697	0.982
P20029	Endoplasmic reticulum chaperone BiP OS=Mus musculus OX=10090 GN=Hspa5 PE=1 SV=3	21	170	19	72.4	1.075	0.912	0.902	1	1.148	1.01	1.02	0.803	1.075	0.969	0.884	1.046
P52480	Pyruvate kinase PKM OS=Mus musculus OX=10090 GN=Pkm PE=1 SV=4	19	152	18	57.8	1.044	1.017	0.924	1.012	0.988	1.035	1.079	1.021	0.991	1.022	0.96	1.014
P20152	Vimentin OS=Mus musculus OX=10090 GN=Vim PE=1 SV=3	22	149	18	53.7	0.797	0.957	0.845	0.963	0.961	0.874	1.223	1.061	0.709	0.729	0.796	0.938
P29351	Tyrosine-protein phosphatase non-receptor type 6 OS=Mus musculus OX=10090 GN=Ptpn6 PE=1 SV=2	17	62	17	67.5	0.836	1.011	0.956	0.992	1.019	0.959	1.051	1.092	0.894	0.968	0.993	0.938
P11276	Fibronectin OS=Mus musculus OX=10090 GN=Fn1 PE=1 SV=4	17	36	17	272.4	1.031	0.933	0.888	0.919	0.735	0.921	1.007	1.019	0.852	0.973	0.932	0.661
Q9JKF1	Ras GTPase-activating-like protein IQGAP1 OS=Mus musculus OX=10090 GN=Iqgap1 PE=1 SV=2	17	58	17	188.6	0.828	0.92	0.999	1.014	0.874	0.845	1.087	1.06	0.918	0.983	1.063	1.087
P26041	Moesin OS=Mus musculus OX=10090 GN=Msn PE=1 SV=3	25	110	17	67.7	1.058	1.1	1.042	0.98	0.985	1.001	1.046	1.004	1.005	1.031	1.047	1.047
P63017	Heat shock cognate 71 kDa protein OS=Mus musculus OX=10090 GN=Hspa8 PE=1 SV=1	21	223	16	70.8	0.898	0.948	1.114	0.969	0.882	0.831	1.017	0.935	0.992	1.014	1.01	0.861
P19096	Fatty acid synthase OS=Mus musculus OX=10090 GN=Fasn PE=1 SV=2	16	44	16	272.3	1.148	1.281	1.172	1.364	0.928	0.948	1.046	0.957	0.931	0.989	0.933	0.93
Q62261	Spectrin beta chain, non-erythrocytic 1 OS=Mus musculus OX=10090 GN=Sptbn1 PE=1 SV=2	20	59	16	274.1	0.892	1.066	0.952	0.973	1.038	1.077	1.04	1.019	0.829	0.995	0.983	1.178
P08113	Endoplasmin OS=Mus musculus OX=10090 GN=Hsp90b1 PE=1 SV=2	17	92	16	92.4	1.181	1.082	0.905	0.95	0.91	0.841	1.187	0.954	1.1	1.218	1.054	1.005
P00688	Pancreatic alpha-amylase OS=Mus musculus OX=10090 GN=Amy2 PE=1 SV=2	16	176	16	57.3	1.455	0.189	0.561	1.752	2.372	1.859	0.305	0.502	0.708	0.224	0.277	0.995
P40142	Transketolase OS=Mus musculus OX=10090 GN=Tkt PE=1 SV=1	15	91	15	67.6	0.945	0.905	0.949	0.942	0.991	0.899	0.969	1.005	1.058	1.115	1.029	0.994
Q7TPV4	Myb-binding protein 1A OS=Mus musculus OX=10090 GN=Mybbp1a PE=1 SV=2	15	38	15	151.9	0.828	0.941	1.015	0.929	0.798	0.909	0.864	0.946	1.028	1.033	0.843	1.016
P10126	Elongation factor 1-alpha 1 OS=Mus musculus OX=10090 GN=Eef1a1 PE=1 SV=3	15	304	15	50.1	0.963	0.938	1.021	1.037	0.967	0.892	0.875	0.936	1.097	1.001	0.993	1.037
Q02357	Ankyrin-1 OS=Mus musculus OX=10090 GN=Ank1 PE=1 SV=2	15	32	15	204.1	1.069	1.25	1.146	0.971	1.143	1.118	0.998	0.965	1.135	1.045	1.371	1.231
P57780	Alpha-actinin-4 OS=Mus musculus OX=10090 GN=Actn4 PE=1 SV=1	27	129	15	104.9	0.822	1.063	0.953	1.072	0.909	1.184	1.144	1.077	0.865	0.989	0.831	0.936
P27773	Protein disulfide-isomerase A3 OS=Mus musculus OX=10090 GN=Pdia3 PE=1 SV=2	15	74	15	56.6	1.152	1.034	1.026	0.97	1.002	0.94	1.066	1.018	1.049	1.094	1.008	1
Q99KI0	Aconitate hydratase, mitochondrial OS=Mus musculus OX=10090 GN=Aco2 PE=1 SV=1	14	48	14	85.4	0.85	0.978	0.992	0.983	0.922	1.063	1.053	0.971	0.909	1.019	0.893	0.928
Q7TPR4	Alpha-actinin-1 OS=Mus musculus OX=10090 GN=Actn1 PE=1 SV=1	26	197	14	103	0.895	1.057	1.013	1.018	1.021	0.955	1.103	1.071	0.944	1.082	0.99	1.016
Q921I1	Serotransferrin OS=Mus musculus OX=10090 GN=Tf PE=1 SV=1	15	74	14	76.7	1.171	1.194	1.111	1.133	0.993	0.939	0.993	1.059	0.968	1.023	1.172	1.035
Q03265	ATP synthase subunit alpha, mitochondrial OS=Mus musculus OX=10090 GN=Atp5f1a PE=1 SV=1	14	51	14	59.7	1.024	1.079	1.031	1.105	0.96	1.033	0.992	1.048	1.104	1.166	0.926	1.092
Q60597	2-oxoglutarate dehydrogenase, mitochondrial OS=Mus musculus OX=10090 GN=Ogdh PE=1 SV=3	14	40	14	116.4	1.084	0.952	0.976	0.899	1.055	1.016	1.02	0.879	1.079	1.012	0.937	0.979
Q9QXZ0	Microtubule-actin cross-linking factor 1 OS=Mus musculus OX=10090 GN=Macf1 PE=1 SV=2	14	23	14	831.4	0.992	1.084	1.036	1.027	1.119	1.193	1.203	1.016	1.073	1.12	0.916	0.939
O70133	ATP-dependent RNA helicase A OS=Mus musculus OX=10090 GN=Dhx9 PE=1 SV=2	13	46	13	149.4	1.017	1.068	1.206	1.01	1.033	1.061	1.131	1.101	1.015	1.085	1.149	1.134
P06745	Glucose-6-phosphate isomerase OS=Mus musculus OX=10090 GN=Gpi PE=1 SV=4	13	56	13	62.7	0.901	0.853	0.952	1.023	0.971	0.818	0.895	1.067	0.967	0.996	1.042	1.23
P01027	Complement C3 OS=Mus musculus OX=10090 GN=C3 PE=1 SV=3	13	39	13	186.4	0.956	1.152	0.974	1.006	0.942	0.888	1.115	1.129	0.947	1.005	1.15	0.991
Q99PV0	Pre-mRNA-processing-splicing factor 8 OS=Mus musculus OX=10090 GN=Prpf8 PE=1 SV=2	13	28	13	273.4	1.084	1.056	1.273	1.022	0.979	1.165	1.136	1.073	1.057	1.146	1.244	0.905
P05064	Fructose-bisphosphate aldolase A OS=Mus musculus OX=10090 GN=Aldoa PE=1 SV=2	13	73	13	39.3	0.981	0.949	0.986	0.957	0.912	0.93	0.915	0.963	0.96	0.934	0.959	0.877
Q61838	Pregnancy zone protein OS=Mus musculus OX=10090 GN=Pzp PE=1 SV=3	13	58	13	165.7	1.558	1.534	0.919	1.117	1.137	0.895	1.096	1.102	1.017	0.997	0.977	1.248
P27546	Microtubule-associated protein 4 OS=Mus musculus OX=10090 GN=Map4 PE=1 SV=3	13	67	13	117.4	0.961	1.055	0.963	0.928	1.039	1.046	1.094	0.997	0.957	1.053	1.052	1.032
P14211	Calreticulin OS=Mus musculus OX=10090 GN=Calr PE=1 SV=1	13	70	13	48	0.985	0.874	0.945	0.98	0.861	0.649	1.075	0.967	1.026	1.133	1.005	1.018
Q9ES52	Phosphatidylinositol 3,4,5-trisphosphate 5-phosphatase 1 OS=Mus musculus OX=10090 GN=Inpp5d PE=1 SV=2	14	36	13	133.5	0.936	1.086	1.071	1.056	0.933	1.097	1.17	1.179	0.874	0.997	1.067	0.857
P40124	Adenylyl cyclase-associated protein 1 OS=Mus musculus OX=10090 GN=Cap1 PE=1 SV=4	13	108	13	51.5	1.117	1.174	0.813	1.002	1.139	1.247	0.982	1.01	0.997	0.856	0.727	0.838
O88342	WD repeat-containing protein 1 OS=Mus musculus OX=10090 GN=Wdr1 PE=1 SV=3	13	58	13	66.4	1.139	1.191	1.106	1.022	1.44	1.184	1.147	1.061	1.173	1.068	1.092	1.025
Q04857	Collagen alpha-1(VI) chain OS=Mus musculus OX=10090 GN=Col6a1 PE=1 SV=1	13	41	13	108.4	0.986	0.978	1.002	1.035	1.339	0.889	0.988	1.145	1.043	0.806	0.834	1.002
Q9QXS1	Plectin OS=Mus musculus OX=10090 GN=Plec PE=1 SV=3	14	25	13	533.9	1.011	1.077	1.133	1.026	1.186	1.241	1.045	1.077	1.034	1.039	1.016	0.991
P09411	Phosphoglycerate kinase 1 OS=Mus musculus OX=10090 GN=Pgk1 PE=1 SV=4	12	71	12	44.5	1.097	1.003	1.103	1.014	1.077	1.033	1.019	1.045	1.015	1.059	1.171	1.121
P14733	Lamin-B1 OS=Mus musculus OX=10090 GN=Lmnb1 PE=1 SV=3	13	44	12	66.7	0.805	0.928	0.948	0.948	0.902	0.854	1.118	0.986	0.843	1.016	0.942	0.893
Q9JIX8	Apoptotic chromatin condensation inducer in the nucleus OS=Mus musculus OX=10090 GN=Acin1 PE=1 SV=3	12	30	12	150.6	0.941	1.058	1.099	0.951	0.994	1.207	1.097	1.016	1.081	0.981	0.916	1.003
Q8CAQ8	MICOS complex subunit Mic60 OS=Mus musculus OX=10090 GN=Immt PE=1 SV=1	12	51	12	83.8	0.992	1.015	1.121	0.972	1.134	1.098	0.972	1.001	1.023	1.065	0.959	1.112
Q01853	Transitional endoplasmic reticulum ATPase OS=Mus musculus OX=10090 GN=Vcp PE=1 SV=4	12	54	12	89.3	1.008	0.918	1.149	1.028	0.989	1.012	1.101	1.034	1.023	0.927	1.21	1.042
E9PV24	Fibrinogen alpha chain OS=Mus musculus OX=10090 GN=Fga PE=1 SV=1	12	64	12	87.4	1.263	1.352	0.901	0.994	0.969	1.015	1.084	0.916	0.901	0.981	1.067	1.023
P24527	Leukotriene A-4 hydrolase OS=Mus musculus OX=10090 GN=Lta4h PE=1 SV=4	12	54	12	69	1.015	1.032	1.083	1.074	1.058	1.104	1.157	1.11	1.035	1.022	1.066	1.014
Q5SUR0	Phosphoribosylformylglycinamidine synthase OS=Mus musculus OX=10090 GN=Pfas PE=1 SV=1	12	32	12	144.5	0.988	0.965	1.064	1.025	1.197	1.101	0.996	1.086	1.02	0.977	0.896	0.791
P13020	Gelsolin OS=Mus musculus OX=10090 GN=Gsn PE=1 SV=3	12	51	12	85.9	1	1.098	1.101	0.979	0.973	1.032	1.084	1.06	0.989	0.941	1.05	0.908
P17751	Triosephosphate isomerase OS=Mus musculus OX=10090 GN=Tpi1 PE=1 SV=4	12	76	12	32.2	0.978	0.912	0.903	0.983	0.967	0.919	0.918	0.936	1.009	0.873	0.927	0.966
P97351	40S ribosomal protein S3a OS=Mus musculus OX=10090 GN=Rps3a PE=1 SV=3	12	55	12	29.9	0.933	0.976	1.087	1.02	1.025	1.13	0.917	0.957	1.022	1.005	1.063	1.048
Q569Z6	Thyroid hormone receptor-associated protein 3 OS=Mus musculus OX=10090 GN=Thrap3 PE=1 SV=1	11	46	11	108.1	1.107	0.977	0.983	0.959	1.195	1.15	0.995	1.02	1.091	0.961	0.957	0.971
Q9CVB6	Actin-related protein 2/3 complex subunit 2 OS=Mus musculus OX=10090 GN=Arpc2 PE=1 SV=3	11	54	11	34.3	1.261	1.162	1.139	1.131	1.223	1.004	1.096	1.253	1.154	1.152	1.057	1.287
Q8VIJ6	Splicing factor, proline- and glutamine-rich OS=Mus musculus OX=10090 GN=Sfpq PE=1 SV=1	12	68	11	75.4	0.988	1.11	1.048	1.003	1.123	1.228	1.138	1.111	1.005	0.98	0.941	0.951
Q8K1B8	Fermitin family homolog 3 OS=Mus musculus OX=10090 GN=Fermt3 PE=1 SV=1	11	45	11	75.6	1.025	1.174	0.968	1.027	0.815	0.955	0.991	1.031	0.873	1.066	0.977	0.927
Q3U7R1	Extended synaptotagmin-1 OS=Mus musculus OX=10090 GN=Esyt1 PE=1 SV=2	11	43	11	121.5	1.064	1.08	1.093	1.067	1.171	1.227	1.203	1.058	1.017	0.981	0.967	0.959
Q9Z1Q9	Valine--tRNA ligase OS=Mus musculus OX=10090 GN=Vars PE=1 SV=1	11	58	11	140.1	0.959	0.967	1.091	1.041	1.005	1.204	0.957	0.986	1.026	1.012	1.003	1.066
P16858	Glyceraldehyde-3-phosphate dehydrogenase OS=Mus musculus OX=10090 GN=Gapdh PE=1 SV=2	11	279	11	35.8	1.032	1.099	1.128	0.975	0.98	1.107	1.046	0.997	0.992	1.076	1.055	0.954
Q02053	Ubiquitin-like modifier-activating enzyme 1 OS=Mus musculus OX=10090 GN=Uba1 PE=1 SV=1	11	40	11	117.7	0.984	0.978	1.384	1.043	0.91	0.955	1.271	1.042	1.018	0.996	1.422	1.059
Q8BK67	Protein RCC2 OS=Mus musculus OX=10090 GN=Rcc2 PE=1 SV=1	11	40	11	55.9	0.97	0.83	1.033	0.999	0.986	0.822	0.927	1.062	1.091	0.922	0.854	0.949
P61979	Heterogeneous nuclear ribonucleoprotein K OS=Mus musculus OX=10090 GN=Hnrnpk PE=1 SV=1	11	60	11	50.9	0.85	0.942	0.964	0.947	0.878	1.207	0.89	0.968	0.981	0.974	0.778	1.039
O70318	Band 4.1-like protein 2 OS=Mus musculus OX=10090 GN=Epb41l2 PE=1 SV=2	13	32	11	109.9	1.054	1.075	0.961	0.975	1.051	1.038	1.105	1.065	1	0.975	0.967	1.229
P80314	T-complex protein 1 subunit beta OS=Mus musculus OX=10090 GN=Cct2 PE=1 SV=4	11	31	11	57.4	1.087	1.104	1.211	0.984	1.136	1.126	1.011	0.961	1.145	1.238	1.163	0.898
Q8VDM4	26S proteasome non-ATPase regulatory subunit 2 OS=Mus musculus OX=10090 GN=Psmd2 PE=1 SV=1	11	36	11	100.1	0.746	0.845	1.089	0.859	0.77	0.854	1.098	0.811	0.954	0.945	1.091	0.74
Q9D0E1	Heterogeneous nuclear ribonucleoprotein M OS=Mus musculus OX=10090 GN=Hnrnpm PE=1 SV=3	11	80	11	77.6	0.988	1.149	1.056	0.958	1.133	1.304	1.093	1.024	0.945	0.983	0.903	0.917
P11499	Heat shock protein HSP 90-beta OS=Mus musculus OX=10090 GN=Hsp90ab1 PE=1 SV=3	20	143	11	83.2	1.032	1.002	1.236	1.039	0.952	0.99	1.089	1.042	1.14	1.008	1.072	0.943
P17182	Alpha-enolase OS=Mus musculus OX=10090 GN=Eno1 PE=1 SV=3	13	72	11	47.1	0.949	1.082	1.003	0.976	1.021	1.283	1.064	1.023	1.025	1.03	0.98	1.032
Q80X90	Filamin-B OS=Mus musculus OX=10090 GN=Flnb PE=1 SV=3	14	28	11	277.7	1.023	1.053	0.904	1.06	1.11	1.34	1.022	1.004	1.042	0.965	0.954	0.98
O89053	Coronin-1A OS=Mus musculus OX=10090 GN=Coro1a PE=1 SV=5	11	90	11	51	0.97	1.035	1.013	1.019	1.053	1.073	1.11	1.009	0.887	1.056	0.997	0.875
P08003	Protein disulfide-isomerase A4 OS=Mus musculus OX=10090 GN=Pdia4 PE=1 SV=3	11	40	11	71.9	1.056	1.23	1.01	0.923	1.011	1.109	1.164	0.903	1.328	1.161	1.035	0.867
Q9WTQ5	A-kinase anchor protein 12 OS=Mus musculus OX=10090 GN=Akap12 PE=1 SV=1	10	44	10	180.6	0.941	0.926	1.062	0.98	1.066	0.961	1.06	1.102	0.872	0.888	0.915	1.086
P63038	60 kDa heat shock protein, mitochondrial OS=Mus musculus OX=10090 GN=Hspd1 PE=1 SV=1	10	33	10	60.9	0.928	0.899	1.239	1.008	0.835	0.951	1.11	0.948	1.016	0.998	1.354	0.985
O35601	FYN-binding protein 1 OS=Mus musculus OX=10090 GN=Fyb1 PE=1 SV=2	10	35	10	90	1.03	1.086	0.996	1.007	0.972	0.93	1.122	1.002	0.858	0.824	0.976	0.875
P51125	Calpastatin OS=Mus musculus OX=10090 GN=Cast PE=1 SV=2	10	31	10	84.9	0.935	0.954	1.022	0.911	0.933	0.951	1.117	1.023	0.929	0.953	0.981	1.091
P35700	Peroxiredoxin-1 OS=Mus musculus OX=10090 GN=Prdx1 PE=1 SV=1	11	55	10	22.2	1.026	0.932	1.035	0.966	1.021	0.815	1.13	0.938	1.153	1.039	0.974	0.891
P08249	Malate dehydrogenase, mitochondrial OS=Mus musculus OX=10090 GN=Mdh2 PE=1 SV=3	10	48	10	35.6	1.016	0.989	1.085	1.082	0.927	1.061	1.128	1.018	0.969	1.007	0.97	0.998
Q60710	Deoxynucleoside triphosphate triphosphohydrolase SAMHD1 OS=Mus musculus OX=10090 GN=Samhd1 PE=1 SV=3	10	35	10	75.8	1.075	1.231	1.029	1.101	1.099	1.181	1.127	1.208	1.007	0.963	0.958	0.823
P01872	Immunoglobulin heavy constant mu OS=Mus musculus OX=10090 GN=Ighm PE=1 SV=2	10	59	10	49.9	1.592	1.213	0.735	0.805	0.698	0.752	1.291	0.9	1.254	1.276	1.241	0.86
O88569	Heterogeneous nuclear ribonucleoproteins A2/B1 OS=Mus musculus OX=10090 GN=Hnrnpa2b1 PE=1 SV=2	11	134	10	37.4	1.086	1.101	1.089	1.037	1.244	1.366	1.059	1.141	1.084	0.999	0.96	0.972
P06151	L-lactate dehydrogenase A chain OS=Mus musculus OX=10090 GN=Ldha PE=1 SV=3	10	48	10	36.5	1.027	0.998	1.02	1.02	0.95	1.093	0.942	1.048	1.06	0.974	1.06	1.15
P00920	Carbonic anhydrase 2 OS=Mus musculus OX=10090 GN=Ca2 PE=1 SV=4	10	145	10	29	0.942	0.911	1.015	0.953	0.848	0.701	0.72	0.892	1.039	0.949	1.098	0.994
Q9D2V7	Coronin-7 OS=Mus musculus OX=10090 GN=Coro7 PE=1 SV=2	10	43	10	100.7	1.034	1.042	1.033	1.082	1.144	1.108	1.13	1.145	0.978	0.995	0.891	1.131
P11835	Integrin beta-2 OS=Mus musculus OX=10090 GN=Itgb2 PE=1 SV=2	10	21	10	85	0.841	1.013	1.058	1.038	0.922	1	1.085	1.022	0.947	0.976	1.097	1.06
P48036	Annexin A5 OS=Mus musculus OX=10090 GN=Anxa5 PE=1 SV=1	11	48	10	35.7	0.987	1.1	1.159	1.092	1.025	1.11	1.299	1.081	0.885	0.885	1.183	1.189
P56480	ATP synthase subunit beta, mitochondrial OS=Mus musculus OX=10090 GN=Atp5f1b PE=1 SV=2	10	91	10	56.3	0.883	0.963	1.07	1.029	0.877	0.889	1.199	1.08	0.946	1.006	1.001	0.992
Q8BHN3	Neutral alpha-glucosidase AB OS=Mus musculus OX=10090 GN=Ganab PE=1 SV=1	10	51	10	106.8	1.359	1.067	1.043	1.005	1.242	1.039	1.073	1.058	1.192	1.078	0.995	0.996
P26443	Glutamate dehydrogenase 1, mitochondrial OS=Mus musculus OX=10090 GN=Glud1 PE=1 SV=1	10	60	10	61.3	1.012	1.029	1.043	0.996	1.116	1.087	1.035	1.02	1.073	0.95	0.939	1.063
Q9WV32	Actin-related protein 2/3 complex subunit 1B OS=Mus musculus OX=10090 GN=Arpc1b PE=1 SV=4	11	38	10	41	0.964	0.949	0.996	1.003	0.924	0.876	1.023	1.031	0.979	1.067	0.979	0.927
Q9ERU9	E3 SUMO-protein ligase RanBP2 OS=Mus musculus OX=10090 GN=Ranbp2 PE=1 SV=2	9	20	9	340.9	0.959	0.96	1.06	1.03	1.04	0.998	1.002	1.059	1.014	1.048	1.06	0.95
Q62507	Cochlin OS=Mus musculus OX=10090 GN=Coch PE=1 SV=2	9	21	9	59.9	1.157	1.095	1.048	1.326	1.274	1.114	1.206	1.183	0.836	0.929	0.736	0.785
Q8VDJ3	Vigilin OS=Mus musculus OX=10090 GN=Hdlbp PE=1 SV=1	9	13	9	141.7	1.272	1.032	0.923	1.093	1.44	1.309	0.944	0.803	1.233	0.995	1.001	1.146
P06800	Receptor-type tyrosine-protein phosphatase C OS=Mus musculus OX=10090 GN=Ptprc PE=1 SV=4	9	38	9	144.7	0.916	0.905	0.947	1.029	0.871	0.839	0.965	1.021	0.866	0.949	0.914	1.053
Q76MZ3	Serine/threonine-protein phosphatase 2A 65 kDa regulatory subunit A alpha isoform OS=Mus musculus OX=10090 GN=Ppp2r1a PE=1 SV=3	9	36	9	65.3	1.187	1.041	0.945	1.015	1.286	1.279	0.967	1.055	1.075	1.033	0.923	0.848
Q6P4T2	U5 small nuclear ribonucleoprotein 200 kDa helicase OS=Mus musculus OX=10090 GN=Snrnp200 PE=1 SV=1	9	16	9	244.4	0.978	1.314	1.243	0.951	1.064	1.994	0.972	0.917	1.046	1.098	1.349	0.913
Q8C147	Dedicator of cytokinesis protein 8 OS=Mus musculus OX=10090 GN=Dock8 PE=1 SV=4	9	18	9	238.8	0.934	0.858	1.006	1.055	1.053	0.991	1.177	1.073	1.053	0.898	0.867	1.044
Q9JL26	Formin-like protein 1 OS=Mus musculus OX=10090 GN=Fmnl1 PE=1 SV=1	9	19	9	122	1.012	0.954	0.873	1.001	1.023	0.867	1.001	1.053	0.999	0.953	0.856	0.912
Q99NB9	Splicing factor 3B subunit 1 OS=Mus musculus OX=10090 GN=Sf3b1 PE=1 SV=1	9	28	9	145.7	1.024	1.08	0.949	0.98	1.058	1.22	0.875	1.099	1.103	1.151	0.722	1.137
P35564	Calnexin OS=Mus musculus OX=10090 GN=Canx PE=1 SV=1	9	28	9	67.2	1.317	1.137	1.451	0.976	1.197	1.082	1.092	0.837	1.41	1.355	1.613	1.726
P62908	40S ribosomal protein S3 OS=Mus musculus OX=10090 GN=Rps3 PE=1 SV=1	9	31	9	26.7	1.05	1.164	1.155	1.048	1.023	1.571	0.943	0.986	1.194	1.159	1.04	1.165
B2RQC6	CAD protein OS=Mus musculus OX=10090 GN=Cad PE=1 SV=1	9	16	9	243.1	0.84	0.926	1.231	1.059	0.805	0.902	1.091	1.162	1.105	1.366	1.048	0.928
Q5SUA5	Unconventional myosin-Ig OS=Mus musculus OX=10090 GN=Myo1g PE=1 SV=1	10	21	9	117.2	0.917	1.003	0.855	1.115	1.104	1.198	0.818	1.283	0.87	0.938	0.749	0.842
Q9JLQ0	CD2-associated protein OS=Mus musculus OX=10090 GN=Cd2ap PE=1 SV=3	9	25	9	70.4	0.997	1.016	1.072	1.077	1.08	1.099	1.059	1.204	1.035	0.989	1.223	1.081
Q9QZD9	Eukaryotic translation initiation factor 3 subunit I OS=Mus musculus OX=10090 GN=Eif3i PE=1 SV=1	9	22	9	36.4	1.054	0.939	1.25	1.115	1.293	1.212	1.136	1.022	1.096	1	0.993	0.984
P27659	60S ribosomal protein L3 OS=Mus musculus OX=10090 GN=Rpl3 PE=1 SV=3	9	23	9	46.1	1.089	0.864	1.135	1.049	1.202	1.019	0.965	0.952	1.074	1.014	0.926	1.02
P49710	Hematopoietic lineage cell-specific protein OS=Mus musculus OX=10090 GN=Hcls1 PE=1 SV=2	9	27	9	54.2	0.946	1.115	1.025	0.991	0.849	0.98	1.229	1.054	0.909	0.989	0.918	1.087
P42932	T-complex protein 1 subunit theta OS=Mus musculus OX=10090 GN=Cct8 PE=1 SV=3	9	34	9	59.5	0.936	0.957	1.104	1.015	0.972	0.951	1.025	0.993	1.11	1.069	1.098	1.101
Q61937	Nucleophosmin OS=Mus musculus OX=10090 GN=Npm1 PE=1 SV=1	9	58	9	32.5	0.969	0.932	1.341	0.96	0.943	0.911	0.987	0.877	1.067	1.18	1.28	0.999
P01942	Hemoglobin subunit alpha OS=Mus musculus OX=10090 GN=Hba PE=1 SV=2	9	1242	9	15.1	0.972	0.921	0.75	0.935	0.742	0.569	0.83	0.879	0.826	0.898	1.194	1.138
P37804	Transgelin OS=Mus musculus OX=10090 GN=Tagln PE=1 SV=3	9	23	9	22.6	0.535	1.112	0.828	0.963	0.715	0.963	1.059	1.026	0.681	0.863	0.647	0.91
P04919	Band 3 anion transport protein OS=Mus musculus OX=10090 GN=Slc4a1 PE=1 SV=1	9	57	9	103.1	0.992	1.122	1.109	1.029	0.982	0.806	0.894	1.031	1.038	1.048	1.244	1.291
Q9Z2X1	Heterogeneous nuclear ribonucleoprotein F OS=Mus musculus OX=10090 GN=Hnrnpf PE=1 SV=3	11	99	9	45.7	0.916	0.895	0.945	0.951	1.003	0.884	0.989	0.994	0.988	0.966	0.901	0.723
O35744	Chitinase-like protein 3 OS=Mus musculus OX=10090 GN=Chil3 PE=1 SV=2	9	48	9	44.4	0.612	0.596	0.616	0.587	0.681	1.011	0.732	0.745	1.813	1.158	0.856	2.276
Q8VEK3	Heterogeneous nuclear ribonucleoprotein U OS=Mus musculus OX=10090 GN=Hnrnpu PE=1 SV=1	9	41	9	87.9	0.902	0.857	1.099	0.954	0.867	0.906	1.032	0.942	1.029	1.01	1.028	0.942
Q99JY9	Actin-related protein 3 OS=Mus musculus OX=10090 GN=Actr3 PE=1 SV=3	12	53	9	47.3	1.137	1.111	1.02	1.064	1.059	0.989	1.307	1.111	0.972	0.991	1.112	1.03
Q9ESX5	H/ACA ribonucleoprotein complex subunit DKC1 OS=Mus musculus OX=10090 GN=Dkc1 PE=1 SV=4	8	35	8	57.4	0.947	0.947	1.082	1.009	0.941	0.981	1.034	1.111	0.932	0.965	1.005	1.009
Q9D8N0	Elongation factor 1-gamma OS=Mus musculus OX=10090 GN=Eef1g PE=1 SV=3	8	39	8	50	0.836	0.894	1.154	0.994	0.77	0.973	0.957	0.962	1.05	1.028	1.191	1.02
Q8K1X4	Nck-associated protein 1-like OS=Mus musculus OX=10090 GN=Nckap1l PE=1 SV=1	8	18	8	128.8	1.322	1.06	0.967	1.314	1.25	1.106	1.01	1.372	1.18	1.078	0.878	0.903
O35350	Calpain-1 catalytic subunit OS=Mus musculus OX=10090 GN=Capn1 PE=1 SV=1	8	18	8	82.1	1.158	0.986	1.122	1.048	1.177	0.942	1.145	1.034	1.124	0.98	1.079	1.154
Q9JIF7	Coatomer subunit beta OS=Mus musculus OX=10090 GN=Copb1 PE=1 SV=1	8	34	8	107	1.193	1.041	1.062	1.137	1.072	0.944	1.124	1.211	1.113	1.079	0.977	0.893
Q61210	Rho guanine nucleotide exchange factor 1 OS=Mus musculus OX=10090 GN=Arhgef1 PE=1 SV=2	8	27	8	102.7	0.994	0.901	0.89	0.999	0.881	0.911	1.053	1.007	0.89	0.99	0.889	0.879
P18242	Cathepsin D OS=Mus musculus OX=10090 GN=Ctsd PE=1 SV=1	8	45	8	44.9	0.621	0.844	0.779	0.807	0.54	0.806	0.473	0.821	1.419	1.724	0.8	1.022
P50580	Proliferation-associated protein 2G4 OS=Mus musculus OX=10090 GN=Pa2g4 PE=1 SV=3	8	34	8	43.7	0.95	0.915	1.038	1.034	0.896	1.14	0.902	0.985	1.012	1.081	0.977	1.01
Q7TPZ8	Carboxypeptidase A1 OS=Mus musculus OX=10090 GN=Cpa1 PE=1 SV=1	8	38	8	47.4	1.26	0.284	0.583	1.445	1.911	1.907	0.318	0.624	1.113	0.3	0.278	1.626
Q62418	Drebrin-like protein OS=Mus musculus OX=10090 GN=Dbnl PE=1 SV=2	8	19	8	48.7	0.623	1.048	0.93	0.996	0.823	1.411	0.991	1.059	0.735	0.977	0.941	1.029
Q8R081	Heterogeneous nuclear ribonucleoprotein L OS=Mus musculus OX=10090 GN=Hnrnpl PE=1 SV=2	8	64	8	63.9	0.801	0.997	1.168	0.97	0.857	1.112	1.133	0.941	0.887	0.984	1.019	0.946
Q9JIK5	Nucleolar RNA helicase 2 OS=Mus musculus OX=10090 GN=Ddx21 PE=1 SV=3	8	15	8	93.5	1.126	1.077	1.022	0.93	1.188	1.072	0.982	0.987	1.128	1.121	1.026	0.982
P07901	Heat shock protein HSP 90-alpha OS=Mus musculus OX=10090 GN=Hsp90aa1 PE=1 SV=4	16	120	8	84.7	0.945	1.055	1.39	0.999	0.995	1.064	0.933	1.007	1.23	1.135	1.166	0.985
F6ZDS4	Nucleoprotein TPR OS=Mus musculus OX=10090 GN=Tpr PE=1 SV=1	8	18	8	273.8	0.999	0.923	1.073	0.944	1.133	1.06	1.067	0.998	1.127	0.999	1.187	0.969
P48025	Tyrosine-protein kinase SYK OS=Mus musculus OX=10090 GN=Syk PE=1 SV=2	9	35	8	71.3	1.058	1.049	0.818	1.002	0.96	1.028	1.016	1.052	0.97	1.033	0.873	0.936
O55098	Serine/threonine-protein kinase 10 OS=Mus musculus OX=10090 GN=Stk10 PE=1 SV=2	9	18	8	111.8	0.971	1.029	0.932	0.996	1.02	1.249	1.089	1.149	1.002	1.021	0.982	1.074
Q8C3J5	Dedicator of cytokinesis protein 2 OS=Mus musculus OX=10090 GN=Dock2 PE=1 SV=3	8	22	8	211.6	1.059	1.044	1.075	1.015	1.065	1.04	1.07	1.127	1.032	1.08	1.141	0.902
Q9CU62	Structural maintenance of chromosomes protein 1A OS=Mus musculus OX=10090 GN=Smc1a PE=1 SV=4	8	16	8	143.1	1.07	0.845	1.054	1.03	1.2	0.854	1.119	1.159	1.084	0.96	0.896	0.818
Q60854	Serpin B6 OS=Mus musculus OX=10090 GN=Serpinb6 PE=1 SV=1	8	15	8	42.6	1.354	0.947	0.839	1.107	1.193	0.89	0.786	1.109	0.985	0.971	0.682	1.202
P80316	T-complex protein 1 subunit epsilon OS=Mus musculus OX=10090 GN=Cct5 PE=1 SV=1	8	26	8	59.6	0.936	1.006	1.458	0.993	0.826	0.921	1.29	0.972	0.877	1.055	1.14	0.6
Q78PY7	Staphylococcal nuclease domain-containing protein 1 OS=Mus musculus OX=10090 GN=Snd1 PE=1 SV=1	8	25	8	102	1.094	0.924	0.895	1.187	1.286	1.38	0.836	0.983	1.015	0.898	0.768	1.219
P68040	Receptor of activated protein C kinase 1 OS=Mus musculus OX=10090 GN=Rack1 PE=1 SV=3	8	20	8	35.1	0.902	0.786	1.139	1.024	0.919	0.712	1.008	0.803	0.897	0.981	0.756	1.075
P10649	Glutathione S-transferase Mu 1 OS=Mus musculus OX=10090 GN=Gstm1 PE=1 SV=2	10	30	8	26	1.017	0.949	0.82	1.195	1.043	1.202	0.881	0.845	1.04	1.07	0.81	1.369
P11103	Poly [ADP-ribose] polymerase 1 OS=Mus musculus OX=10090 GN=Parp1 PE=1 SV=3	8	25	8	113	0.89	1.039	0.967	0.902	0.919	1.019	0.941	1.059	0.96	0.994	0.992	0.494
P97807	Fumarate hydratase, mitochondrial OS=Mus musculus OX=10090 GN=Fh PE=1 SV=3	8	14	8	54.3	0.928	0.935	1.095	1.075	1.007	1.086	1.105	1.129	1.033	1	0.954	1.03
D3Z6Q9	Bridging integrator 2 OS=Mus musculus OX=10090 GN=Bin2 PE=1 SV=1	8	42	8	52.5	0.959	0.968	0.872	0.913	0.853	0.901	0.95	0.802	0.904	0.999	0.963	1
Q93092	Transaldolase OS=Mus musculus OX=10090 GN=Taldo1 PE=1 SV=2	8	48	8	37.4	0.942	1.03	1.075	0.964	0.945	1.21	1.048	0.968	1.003	1.047	1.002	0.985
O55029	Coatomer subunit beta' OS=Mus musculus OX=10090 GN=Copb2 PE=1 SV=2	8	24	8	102.4	0.991	1.003	0.919	1.018	1.079	1.102	0.939	0.941	1.017	0.986	1.029	0.941
P02088	Hemoglobin subunit beta-1 OS=Mus musculus OX=10090 GN=Hbb-b1 PE=1 SV=2	9	2854	8	15.8	1.158	0.892	0.857	0.871	0.909	0.656	0.8	0.885	0.896	0.835	1.262	0.902
Q8R146	Acylamino-acid-releasing enzyme OS=Mus musculus OX=10090 GN=Apeh PE=1 SV=3	8	23	8	81.5	1.043	1.079	1.181	0.986	0.969	0.746	0.949	0.939	1.133	1.151	1.192	1.086
Q6A028	Switch-associated protein 70 OS=Mus musculus OX=10090 GN=Swap70 PE=1 SV=2	8	28	8	69	0.946	0.899	1.09	0.972	0.974	0.732	0.902	0.948	0.949	0.881	1.545	1.076
Q8JZQ9	Eukaryotic translation initiation factor 3 subunit B OS=Mus musculus OX=10090 GN=Eif3b PE=1 SV=1	8	29	8	91.3	1.808	1.134	1.463	1.085	2.225	1.272	0.955	1.149	1.449	1.111	1.081	1.215
E9PVX6	Proliferation marker protein Ki-67 OS=Mus musculus OX=10090 GN=Mki67 PE=1 SV=1	8	20	8	350.7	0.611	0.657	1.45	0.679	0.688	0.564	0.814	0.714	1.429	1.323	1.053	0.772
Q6ZQ38	Cullin-associated NEDD8-dissociated protein 1 OS=Mus musculus OX=10090 GN=Cand1 PE=1 SV=2	8	19	8	136.2	1.106	1.03	1.043	1	1	1.079	0.973	1.019	1.032	1.021	0.962	0.861
P23116	Eukaryotic translation initiation factor 3 subunit A OS=Mus musculus OX=10090 GN=Eif3a PE=1 SV=5	8	23	8	161.8	1.18	0.99	1.18	0.976	1.159	1.044	0.998	0.933	1.157	1.082	1.124	1.038
Q8BML9	Glutamine--tRNA ligase OS=Mus musculus OX=10090 GN=Qars PE=1 SV=1	8	16	8	87.6	1.108	1.017	1.113	1.073	1.143	1.079	1.124	1.199	1.023	1.064	1.098	1.266
P60710	Actin, cytoplasmic 1 OS=Mus musculus OX=10090 GN=Actb PE=1 SV=1	17	1525	8	41.7	0.89	1.012	0.971	1.034	0.936	0.945	1.128	1.136	0.892	1.028	0.999	0.954
Q9Z0N1	Eukaryotic translation initiation factor 2 subunit 3, X-linked OS=Mus musculus OX=10090 GN=Eif2s3x PE=1 SV=2	8	28	8	51	1.112	1.033	1.028	1.174	1.014	1.133	0.943	1.039	1.04	1.078	0.989	0.958
Q63836	Selenium-binding protein 2 OS=Mus musculus OX=10090 GN=Selenbp2 PE=1 SV=2	8	15	8	52.6	1.078	0.861	1.124	1.164	1.17	0.972	1.25	1.338	0.982	0.809	1.149	1.762
Q9R1P4	Proteasome subunit alpha type-1 OS=Mus musculus OX=10090 GN=Psma1 PE=1 SV=1	8	36	8	29.5	1.124	1.174	1.295	0.999	1.085	1.189	1.247	0.93	1.096	1.205	1.309	1.084
P54071	Isocitrate dehydrogenase [NADP], mitochondrial OS=Mus musculus OX=10090 GN=Idh2 PE=1 SV=3	8	38	8	50.9	1.04	0.97	1.022	1.088	1.11	1.088	1.018	1.068	0.946	0.929	0.904	0.91
O88844	Isocitrate dehydrogenase [NADP] cytoplasmic OS=Mus musculus OX=10090 GN=Idh1 PE=1 SV=2	8	33	8	46.6	1.078	1.124	0.944	0.98	1.115	0.889	0.859	0.911	1.144	1.199	1.017	1.132
Q60864	Stress-induced-phosphoprotein 1 OS=Mus musculus OX=10090 GN=Stip1 PE=1 SV=1	8	22	8	62.5	1.014	0.988	1.172	1.055	0.975	0.877	1.005	1.09	1.039	1	1.084	0.785
Q8BJS4	SUN domain-containing protein 2 OS=Mus musculus OX=10090 GN=Sun2 PE=1 SV=3	8	27	8	81.6	1.2	1.097	1.035	0.992	1.23	1.319	1.138	1.097	1.119	0.966	0.995	0.979
P35441	Thrombospondin-1 OS=Mus musculus OX=10090 GN=Thbs1 PE=1 SV=1	8	49	8	129.6	1.373	1.09	0.823	0.946	1.039	1.045	1.003	0.941	1.022	1.089	1.004	0.994
Q9DBJ1	Phosphoglycerate mutase 1 OS=Mus musculus OX=10090 GN=Pgam1 PE=1 SV=3	8	59	8	28.8	0.853	0.938	0.864	1.181	0.908	0.903	1.012	1.261	0.884	1.006	0.995	1.226
Q3V3R1	Monofunctional C1-tetrahydrofolate synthase, mitochondrial OS=Mus musculus OX=10090 GN=Mthfd1l PE=1 SV=2	7	12	7	105.7	0.956	1.092	1.184	1.019	0.934	1.299	1.089	0.939	1.001	1.007	1.105	1.139
Q9WVA4	Transgelin-2 OS=Mus musculus OX=10090 GN=Tagln2 PE=1 SV=4	7	23	7	22.4	0.927	1.108	1.037	0.918	0.807	0.999	1.316	0.944	0.81	0.857	1.02	0.689
P04441	H-2 class II histocompatibility antigen gamma chain OS=Mus musculus OX=10090 GN=Cd74 PE=1 SV=3	7	50	7	31.5	0.947	1.066	0.91	1.03	1.139	0.929	1.127	1.18	0.925	1.013	0.845	0.775
P70168	Importin subunit beta-1 OS=Mus musculus OX=10090 GN=Kpnb1 PE=1 SV=2	7	27	7	97.1	1.057	0.892	1.175	1.036	0.945	0.748	1.09	1.041	1.005	1.009	1.155	1.048
Q9DBR1	5'-3' exoribonuclease 2 OS=Mus musculus OX=10090 GN=Xrn2 PE=1 SV=1	7	10	7	108.6	0.996	1.097	0.919	0.915	1.217	1.31	1.011	0.937	0.958	0.97	0.941	0.843
Q00612	Glucose-6-phosphate 1-dehydrogenase X OS=Mus musculus OX=10090 GN=G6pdx PE=1 SV=3	7	39	7	59.2	0.962	1.006	1.124	1.058	1.045	1.013	1.126	1.091	0.969	0.968	1.097	0.958
Q99LF4	tRNA-splicing ligase RtcB homolog OS=Mus musculus OX=10090 GN=Rtcb PE=1 SV=1	7	22	7	55.2	0.832	1.018	1.083	1.051	0.78	1.117	1.114	1.075	0.86	1.046	1.05	1.058
Q61598	Rab GDP dissociation inhibitor beta OS=Mus musculus OX=10090 GN=Gdi2 PE=1 SV=1	7	17	7	50.5	0.976	0.873	1.147	0.924	0.754	0.684	1.038	0.941	1.029	1.353	1.425	1.465
O54824	Pro-interleukin-16 OS=Mus musculus OX=10090 GN=Il16 PE=1 SV=3	7	44	7	141.3	1.054	1.201	1.118	1.041	1.2	1.653	1.144	1.165	1.007	1.052	1.103	1.078
P15327	Bisphosphoglycerate mutase OS=Mus musculus OX=10090 GN=Bpgm PE=1 SV=2	7	41	7	30	1.183	1.199	0.769	0.989	1.141	0.854	0.877	1.06	1.031	0.978	1.427	1.249
Q8K310	Matrin-3 OS=Mus musculus OX=10090 GN=Matr3 PE=1 SV=1	7	15	7	94.6	0.724	1.392	1.287	1.129	0.716	1.098	1.109	1.291	0.65	1.22	1.246	0.934
O55222	Integrin-linked protein kinase OS=Mus musculus OX=10090 GN=Ilk PE=1 SV=2	7	41	7	51.3	1.119	1.201	1.057	1.083	1.026	1.283	1.116	1.129	0.884	0.935	0.976	0.779
Q8BG07	Phospholipase D4 OS=Mus musculus OX=10090 GN=Pld4 PE=1 SV=1	7	26	7	56.1	0.928	0.87	0.847	1.003	0.918	0.763	1.157	1.035	1.048	1.128	1.351	1.014
Q8BIJ6	Isoleucine--tRNA ligase, mitochondrial OS=Mus musculus OX=10090 GN=Iars2 PE=1 SV=1	7	14	7	112.7	0.868	1.062	1.042	1.023	0.957	1.028	0.934	1.039	0.983	1.085	0.881	1.021
Q6A026	Sister chromatid cohesion protein PDS5 homolog A OS=Mus musculus OX=10090 GN=Pds5a PE=1 SV=3	8	11	7	150.2	0.636	1.057	1.081	0.927	0.599	1.194	1.065	1.049	1.021	0.883	1.159	1.057
P29341	Polyadenylate-binding protein 1 OS=Mus musculus OX=10090 GN=Pabpc1 PE=1 SV=2	7	21	7	70.6	0.837	0.987	0.909	0.884	0.918	1.003	1.027	0.903	1.003	0.992	1.009	0.924
Q61191	Host cell factor 1 OS=Mus musculus OX=10090 GN=Hcfc1 PE=1 SV=2	7	22	7	210.3	0.974	1.089	0.998	1.021	0.991	1.233	1.1	1.012	0.837	0.959	0.885	0.881
Q922B2	Aspartate--tRNA ligase, cytoplasmic OS=Mus musculus OX=10090 GN=Dars PE=1 SV=2	7	20	7	57.1	1.036	1.079	1.067	1.002	0.961	1.02	1.084	1	1.064	1.085	0.99	1.037
P25976	Nucleolar transcription factor 1 OS=Mus musculus OX=10090 GN=Ubtf PE=1 SV=1	7	14	7	89.5	1.024	0.935	0.849	1.069	1.186	0.914	0.948	1.343	1.12	1.138	0.836	1.023
Q02788	Collagen alpha-2(VI) chain OS=Mus musculus OX=10090 GN=Col6a2 PE=1 SV=3	7	24	7	110.3	0.803	1.122	0.968	0.975	0.872	1.147	1.366	1.042	0.744	0.817	0.661	1.145
Q91VR5	ATP-dependent RNA helicase DDX1 OS=Mus musculus OX=10090 GN=Ddx1 PE=1 SV=1	7	28	7	82.4	1.114	1.045	1.132	1.099	1.198	1.125	1.067	1.162	1.083	1.202	1.163	1.306
Q62230	Sialoadhesin OS=Mus musculus OX=10090 GN=Siglec1 PE=1 SV=2	7	16	7	182.9	1.059	1.285	1.329	1.081	1.009	1.427	1.152	1.146	1.048	0.857	1.123	0.858
P63325	40S ribosomal protein S10 OS=Mus musculus OX=10090 GN=Rps10 PE=1 SV=1	8	37	7	18.9	0.967	0.868	1.042	1.123	1.058	0.915	0.876	0.946	1.071	0.946	0.887	1.119
P53026	60S ribosomal protein L10a OS=Mus musculus OX=10090 GN=Rpl10a PE=1 SV=3	7	37	7	24.9	0.986	0.968	1.196	1.018	1.02	0.957	0.96	1.065	1.09	1.187	1.231	1.129
Q04447	Creatine kinase B-type OS=Mus musculus OX=10090 GN=Ckb PE=1 SV=1	7	40	7	42.7	1.113	0.994	1.133	0.951	1.266	1.018	0.925	0.963	0.963	0.974	0.944	0.924
Q8BMK4	Cytoskeleton-associated protein 4 OS=Mus musculus OX=10090 GN=Ckap4 PE=1 SV=2	7	16	7	63.7	0.889	1.106	1.06	0.963	1.32	1.089	1.373	1.087	1	1.023	1.114	0.971
P24270	Catalase OS=Mus musculus OX=10090 GN=Cat PE=1 SV=4	7	41	7	59.8	0.94	1.01	0.96	0.922	0.908	0.844	0.971	1.014	0.944	1.025	1.226	1.62
Q91VI7	Ribonuclease inhibitor OS=Mus musculus OX=10090 GN=Rnh1 PE=1 SV=1	7	26	7	49.8	0.945	0.971	1.014	1.048	1.099	1.034	1.106	1.035	1.22	0.971	0.843	0.974
Q9DCD0	6-phosphogluconate dehydrogenase, decarboxylating OS=Mus musculus OX=10090 GN=Pgd PE=1 SV=3	7	18	7	53.2	0.846	0.946	0.847	0.955	0.799	0.921	0.968	1.002	0.951	1.149	0.928	1.07
P84091	AP-2 complex subunit mu OS=Mus musculus OX=10090 GN=Ap2m1 PE=1 SV=1	7	18	7	49.6	1.068	0.974	1.26	1.091	1.102	0.878	1.265	1.206	1.04	1.062	1.055	1.039
Q923D2	Flavin reductase (NADPH) OS=Mus musculus OX=10090 GN=Blvrb PE=1 SV=3	7	80	7	22.2	1.09	0.915	1.175	0.958	1.081	0.784	0.964	0.905	1.204	1.037	1.179	1.144
Q9WU78	Programmed cell death 6-interacting protein OS=Mus musculus OX=10090 GN=Pdcd6ip PE=1 SV=3	7	25	7	96	1.074	1.042	0.869	1.044	1.225	1.217	0.969	0.955	0.997	0.999	0.918	0.775
P16330	2',3'-cyclic-nucleotide 3'-phosphodiesterase OS=Mus musculus OX=10090 GN=Cnp PE=1 SV=3	7	15	7	47.1	1.007	1.166	1.06	0.894	1.133	2.12	1.098	1.014	0.976	0.945	0.99	0.713
P14152	Malate dehydrogenase, cytoplasmic OS=Mus musculus OX=10090 GN=Mdh1 PE=1 SV=3	7	46	7	36.5	1.03	1.086	0.863	1.063	0.958	1.165	0.962	0.987	0.957	0.966	0.926	0.87
Q9QUR6	Prolyl endopeptidase OS=Mus musculus OX=10090 GN=Prep PE=1 SV=1	7	21	7	80.7	1.086	0.977	1.104	0.87	1.211	0.997	1.135	0.81	1.126	1.106	1.092	0.954
Q9Z277	Tyrosine-protein kinase BAZ1B OS=Mus musculus OX=10090 GN=Baz1b PE=1 SV=2	7	20	7	170.5	0.86	1.083	1.3	0.885	1.017	1.116	0.925	0.966	1.339	1.185	1.033	0.949
P50247	Adenosylhomocysteinase OS=Mus musculus OX=10090 GN=Ahcy PE=1 SV=3	7	32	7	47.7	1.001	1.021	1.133	1.215	1.032	1.12	1.128	1.046	0.991	1.066	0.978	1.093
P19973	Lymphocyte-specific protein 1 OS=Mus musculus OX=10090 GN=Lsp1 PE=1 SV=2	7	40	7	36.7	0.843	0.991	0.983	0.979	0.963	0.989	1.102	1.028	0.875	1.008	0.998	0.907
P13634	Carbonic anhydrase 1 OS=Mus musculus OX=10090 GN=Ca1 PE=1 SV=4	7	54	7	28.3	1.009	0.881	1.235	0.913	1.069	0.832	0.839	1.002	1.377	1.058	1.462	1.235
Q3TEA8	Heterochromatin protein 1-binding protein 3 OS=Mus musculus OX=10090 GN=Hp1bp3 PE=1 SV=1	7	41	7	60.8	0.993	1.079	0.921	1.008	1.144	1.233	1.176	1.119	0.933	1.001	0.835	0.98
P80315	T-complex protein 1 subunit delta OS=Mus musculus OX=10090 GN=Cct4 PE=1 SV=3	7	41	7	58	0.898	1.1	1.028	1.078	1.032	1.131	1.02	1.173	1.092	1.125	0.945	0.846
P41241	Tyrosine-protein kinase CSK OS=Mus musculus OX=10090 GN=Csk PE=1 SV=2	7	25	7	50.7	0.774	1.054	0.995	1.089	0.724	1.071	0.886	1.117	0.761	1.008	0.827	0.761
Q3UIA2	Rho GTPase-activating protein 17 OS=Mus musculus OX=10090 GN=Arhgap17 PE=1 SV=1	7	17	7	92.1	1.092	1.107	0.844	1.08	1.058	1.243	1.213	1.17	1.175	1.016	0.805	0.973
Q9QZ88	Vacuolar protein sorting-associated protein 29 OS=Mus musculus OX=10090 GN=Vps29 PE=1 SV=1	7	20	7	20.5	0.935	1.259	1.172	1.062	0.837	1.152	1.121	1.113	0.857	1.087	1.326	1.523
P17742	Peptidyl-prolyl cis-trans isomerase A OS=Mus musculus OX=10090 GN=Ppia PE=1 SV=2	7	59	7	18	0.938	1.263	1.034	0.968	1.028	0.889	0.966	1.025	1	1.363	0.963	1.1
Q00623	Apolipoprotein A-I OS=Mus musculus OX=10090 GN=Apoa1 PE=1 SV=2	7	85	7	30.6	1.149	1.237	0.82	0.974	0.971	1.013	1.288	1.022	0.7	0.803	0.753	0.708
Q9QX15	Calcium-activated chloride channel regulator 3A-1 OS=Mus musculus OX=10090 GN=Clca3a1 PE=1 SV=1	7	17	7	100	0.694	1.024	0.974	1.008	0.865	1.084	0.962	0.998	0.811	1.046	0.866	0.8
Q62318	Transcription intermediary factor 1-beta OS=Mus musculus OX=10090 GN=Trim28 PE=1 SV=3	7	24	7	88.8	0.994	0.937	1.089	1.155	0.961	0.952	1.226	1.346	1.001	1.014	1.072	1.168
O08553	Dihydropyrimidinase-related protein 2 OS=Mus musculus OX=10090 GN=Dpysl2 PE=1 SV=2	9	33	7	62.2	0.894	1.274	0.983	1.105	1.031	1.275	1.123	1.146	0.941	0.994	0.911	0.982
Q91YQ5	Dolichyl-diphosphooligosaccharide--protein glycosyltransferase subunit 1 OS=Mus musculus OX=10090 GN=Rpn1 PE=1 SV=1	7	20	7	68.5	1.195	1.067	1.047	1.12	1.305	1.332	1.008	1.047	1.134	1.006	0.991	1.171
Q8CGC7	Bifunctional glutamate/proline--tRNA ligase OS=Mus musculus OX=10090 GN=Eprs PE=1 SV=4	7	19	7	170	1.334	1.003	1.288	1.149	1.512	0.962	1.034	1.112	1.29	1.142	0.944	1.063
Q61171	Peroxiredoxin-2 OS=Mus musculus OX=10090 GN=Prdx2 PE=1 SV=3	7	24	7	21.8	0.72	0.807	1.044	1.004	0.666	0.587	1.032	0.914	0.924	0.974	1.194	1.095
Q91V92	ATP-citrate synthase OS=Mus musculus OX=10090 GN=Acly PE=1 SV=1	7	17	7	119.7	1.127	1.19	1.145	1.138	1.146	1.255	1.065	1.1	1.02	0.971	1.027	1.228
Q9CX86	Heterogeneous nuclear ribonucleoprotein A0 OS=Mus musculus OX=10090 GN=Hnrnpa0 PE=1 SV=1	7	27	7	30.5	1.028	1.038	1.104	0.956	1.127	1.117	1.081	1.017	0.957	1.002	1.165	1.04
P46460	Vesicle-fusing ATPase OS=Mus musculus OX=10090 GN=Nsf PE=1 SV=2	7	13	7	82.6	1.099	1.052	1.124	0.994	1.126	1.083	1.107	0.965	1.078	1.073	1.194	1.129
Q8BPU7	Engulfment and cell motility protein 1 OS=Mus musculus OX=10090 GN=Elmo1 PE=1 SV=2	7	20	7	83.9	0.964	1.201	1.095	1.035	0.958	1.185	0.986	1.114	0.952	1.019	0.868	0.928
Q9QZQ8	Core histone macro-H2A.1 OS=Mus musculus OX=10090 GN=H2afy PE=1 SV=3	7	60	7	39.7	1.014	0.955	0.858	1.25	1.011	1.006	0.888	1.103	0.99	1.005	0.748	1.305
Q8R1B4	Eukaryotic translation initiation factor 3 subunit C OS=Mus musculus OX=10090 GN=Eif3c PE=1 SV=1	7	15	7	105.5	1.033	0.885	1.087	1.057	1.14	1.047	0.985	1.011	1.146	1.095	0.753	1.005
P70429	Ena/VASP-like protein OS=Mus musculus OX=10090 GN=Evl PE=1 SV=2	7	40	7	44.3	0.971	1.015	0.958	0.877	1.048	1.188	0.965	0.909	1.133	1.044	1.135	1.109
O35855	Branched-chain-amino-acid aminotransferase, mitochondrial OS=Mus musculus OX=10090 GN=Bcat2 PE=1 SV=2	7	16	7	44.1	0.783	0.836	1.524	1.278	0.855	1.025	0.992	1.01	0.788	0.864	1.253	1.504
Q8BU30	Isoleucine--tRNA ligase, cytoplasmic OS=Mus musculus OX=10090 GN=Iars PE=1 SV=2	7	20	7	144.2	0.955	0.972	1.157	1.073	1.089	1.067	0.997	1.106	1.076	1.123	1.088	1.083
Q6P5E4	UDP-glucose:glycoprotein glucosyltransferase 1 OS=Mus musculus OX=10090 GN=Uggt1 PE=1 SV=4	7	15	7	176.3	1.315	1.092	1.149	0.964	1.373	1.29	0.998	0.858	1.032	0.964	1.074	1.181
P48678	Prelamin-A/C OS=Mus musculus OX=10090 GN=Lmna PE=1 SV=2	8	50	7	74.2	1.082	1.21	1.233	1	1.299	1.902	1.1	1.095	1.064	0.922	0.878	1.066
Q9CQI6	Coactosin-like protein OS=Mus musculus OX=10090 GN=Cotl1 PE=1 SV=3	7	26	7	15.9	1.046	0.958	1.052	1.047	0.891	0.795	0.978	1.057	1.053	1.211	1.031	1.02
P28665	Murinoglobulin-1 OS=Mus musculus OX=10090 GN=Mug1 PE=1 SV=3	7	19	7	165.2	1.236	1.288	0.783	0.854	1.368	1.241	1.065	1	1.125	1.139	1	1.007
P47911	60S ribosomal protein L6 OS=Mus musculus OX=10090 GN=Rpl6 PE=1 SV=3	7	27	7	33.5	1.306	1.018	1.025	0.96	1.704	1.292	1.043	0.881	1.374	1.015	1.108	1.042
Q99JF8	PC4 and SFRS1-interacting protein OS=Mus musculus OX=10090 GN=Psip1 PE=1 SV=1	8	18	7	59.7	0.991	1.072	1.093	0.98	1.019	1.439	1.137	1.023	1.09	1.037	1.106	0.982
Q9ERZ0	Hemogen OS=Mus musculus OX=10090 GN=Hemgn PE=1 SV=1	7	15	7	55	0.6	0.624	2.135	0.878	0.741	0.754	0.612	0.782	1.703	1.272	1.215	0.984
Q9D8E6	60S ribosomal protein L4 OS=Mus musculus OX=10090 GN=Rpl4 PE=1 SV=3	7	36	7	47.1	1.184	1.08	1.091	1.06	1.43	0.956	1.094	1.052	1.225	1.077	0.987	1.117
P47915	60S ribosomal protein L29 OS=Mus musculus OX=10090 GN=Rpl29 PE=1 SV=2	6	31	6	17.6	1.302	1.434	1.696	1.075	1.201	1.762	1.05	1.136	0.911	0.735	1.035	0.902
O08709	Peroxiredoxin-6 OS=Mus musculus OX=10090 GN=Prdx6 PE=1 SV=3	6	20	6	24.9	0.964	1.093	0.873	0.997	1.033	1.166	0.891	1.002	0.934	0.855	0.714	1.075
Q02248	Catenin beta-1 OS=Mus musculus OX=10090 GN=Ctnnb1 PE=1 SV=1	7	13	6	85.4	1.062	1.007	0.858	1.095	1.185	1.128	1.098	1.107	0.914	0.859	0.646	1.026
O08788	Dynactin subunit 1 OS=Mus musculus OX=10090 GN=Dctn1 PE=1 SV=3	6	19	6	141.6	0.996	1.058	1.116	1.084	1.087	1.131	1.178	1.182	1.054	1.064	1.019	1.009
Q9CPR4	60S ribosomal protein L17 OS=Mus musculus OX=10090 GN=Rpl17 PE=1 SV=3	6	38	6	21.4	0.968	0.963	1.299	1.084	0.936	0.947	0.806	1.007	1.061	0.967	1.166	1.028
Q64511	DNA topoisomerase 2-beta OS=Mus musculus OX=10090 GN=Top2b PE=1 SV=2	7	16	6	181.8	1.082	0.98	1.076	0.972	1.2	1.128	1.28	1.046	1.028	1.001	0.836	0.943
Q8VDM6	Heterogeneous nuclear ribonucleoprotein U-like protein 1 OS=Mus musculus OX=10090 GN=Hnrnpul1 PE=1 SV=1	6	14	6	95.9	0.989	0.984	1.038	0.995	0.976	0.834	1.128	1.012	0.967	1.143	1.027	0.819
Q60631	Growth factor receptor-bound protein 2 OS=Mus musculus OX=10090 GN=Grb2 PE=1 SV=1	6	18	6	25.2	1.027	1.032	0.94	1.06	1.008	1.255	1.034	1.226	0.927	0.96	0.908	0.953
Q64213	Splicing factor 1 OS=Mus musculus OX=10090 GN=Sf1 PE=1 SV=6	6	16	6	70.4	0.862	0.944	0.925	0.853	0.915	1.044	0.922	0.862	1.04	1.066	0.77	0.827
P16045	Galectin-1 OS=Mus musculus OX=10090 GN=Lgals1 PE=1 SV=3	6	34	6	14.9	1.233	0.878	0.907	1.015	1.192	1.105	1.06	1.098	1.278	0.898	0.806	1.367
Q9ERK4	Exportin-2 OS=Mus musculus OX=10090 GN=Cse1l PE=1 SV=1	6	17	6	110.4	0.971	0.913	1.055	1.023	1.027	0.928	1.166	1.224	1.062	1.01	0.957	1.158
Q9CZ44	NSFL1 cofactor p47 OS=Mus musculus OX=10090 GN=Nsfl1c PE=1 SV=1	6	11	6	40.7	0.991	1.142	1.4	1.041	0.952	1.146	1.252	0.948	0.914	1.036	1.191	1.305
Q99LX0	Protein/nucleic acid deglycase DJ-1 OS=Mus musculus OX=10090 GN=Park7 PE=1 SV=1	6	11	6	20	1.076	0.899	1.093	0.958	1.122	0.891	0.917	1.065	1.09	0.931	0.948	1.008
P70441	Na(+)/H(+) exchange regulatory cofactor NHE-RF1 OS=Mus musculus OX=10090 GN=Slc9a3r1 PE=1 SV=3	6	31	6	38.6	1.03	1.088	1.004	1.012	1.077	1.155	1.114	0.975	0.991	0.985	0.931	1.012
P21958	Antigen peptide transporter 1 OS=Mus musculus OX=10090 GN=Tap1 PE=1 SV=3	6	16	6	78.8	1.15	1.138	1.182	0.992	1.103	1.007	1.244	1.023	1.086	1.104	1.099	1.024
Q9CW03	Structural maintenance of chromosomes protein 3 OS=Mus musculus OX=10090 GN=Smc3 PE=1 SV=2	6	11	6	141.5	0.963	1.113	1.082	0.909	1.172	1.292	0.95	0.958	1.084	1.06	1.146	1.086
P54822	Adenylosuccinate lyase OS=Mus musculus OX=10090 GN=Adsl PE=1 SV=2	6	16	6	54.8	1.033	0.932	0.877	1.011	0.738	0.991	0.69	1.069	0.803	0.94	0.553	0.6
P11983	T-complex protein 1 subunit alpha OS=Mus musculus OX=10090 GN=Tcp1 PE=1 SV=3	6	43	6	60.4	0.965	1.098	1.063	1.023	0.937	1.186	0.851	1.014	1.07	1.125	0.911	1.02
G5E870	E3 ubiquitin-protein ligase TRIP12 OS=Mus musculus OX=10090 GN=Trip12 PE=1 SV=1	6	8	6	224	1.39	1.022	0.991	1.068	1.106	1.169	0.98	1.112	1.076	0.947	1.054	0.474
P62737	Actin, aortic smooth muscle OS=Mus musculus OX=10090 GN=Acta2 PE=1 SV=1	14	1072	6	42	0.761	1.004	1.025	1.021	0.811	0.906	1.361	1.156	0.814	0.929	0.845	1.032
P97855	Ras GTPase-activating protein-binding protein 1 OS=Mus musculus OX=10090 GN=G3bp1 PE=1 SV=1	6	46	6	51.8	0.902	0.982	1.15	0.917	0.912	1.082	1.082	0.948	0.978	1.021	0.969	0.963
Q91W50	Cold shock domain-containing protein E1 OS=Mus musculus OX=10090 GN=Csde1 PE=1 SV=1	6	12	6	88.7	0.979	0.848	0.968	1.006	1.087	0.9	0.879	1.162	1.177	1.044	0.899	1.026
Q60953	Protein PML OS=Mus musculus OX=10090 GN=Pml PE=1 SV=3	6	31	6	98.2	1.108	0.999	0.964	1.135	1.052	0.94	1.061	1.096	1.086	0.985	1.017	0.874
P62082	40S ribosomal protein S7 OS=Mus musculus OX=10090 GN=Rps7 PE=2 SV=1	6	26	6	22.1	0.997	0.901	1.034	0.995	1.086	0.959	0.895	0.954	1.132	1.096	1.12	1.27
P14869	60S acidic ribosomal protein P0 OS=Mus musculus OX=10090 GN=Rplp0 PE=1 SV=3	6	42	6	34.2	1.137	0.98	1.292	1.096	1.232	1.237	0.962	1.038	1.177	1.036	1.096	1.169
Q9WTI7	Unconventional myosin-Ic OS=Mus musculus OX=10090 GN=Myo1c PE=1 SV=2	6	18	6	121.9	1.104	1.051	1.022	1.059	0.981	0.85	1.217	1.069	0.808	0.983	0.921	0.956
P17225	Polypyrimidine tract-binding protein 1 OS=Mus musculus OX=10090 GN=Ptbp1 PE=1 SV=2	8	28	6	56.4	0.876	0.923	1.025	1.034	0.926	0.919	1.189	1.077	0.938	0.989	1.033	0.969
Q91WJ8	Far upstream element-binding protein 1 OS=Mus musculus OX=10090 GN=Fubp1 PE=1 SV=1	7	40	6	68.5	1.092	0.989	1.027	0.973	1.222	0.966	1.109	0.969	1.095	0.999	0.999	0.719
Q9Z1X4	Interleukin enhancer-binding factor 3 OS=Mus musculus OX=10090 GN=Ilf3 PE=1 SV=2	6	23	6	96	0.985	0.959	0.953	1.009	1.113	0.977	1.023	1.088	0.993	0.98	1.202	1.126
Q9D1Q6	Endoplasmic reticulum resident protein 44 OS=Mus musculus OX=10090 GN=Erp44 PE=1 SV=1	6	22	6	46.8	1.215	1.099	0.956	1.048	1.091	1.041	1.031	0.986	1.082	1.082	0.818	0.664
P35550	rRNA 2'-O-methyltransferase fibrillarin OS=Mus musculus OX=10090 GN=Fbl PE=1 SV=2	6	32	6	34.3	0.815	0.943	0.941	1.045	0.78	0.805	1.074	1.082	0.85	0.997	0.866	1.036
Q9R0X4	Acyl-coenzyme A thioesterase 9, mitochondrial OS=Mus musculus OX=10090 GN=Acot9 PE=1 SV=1	6	17	6	50.5	1.11	1.092	1.022	1.09	0.976	1.042	1.062	1.134	0.989	1.083	1.048	1.115
Q8BFR5	Elongation factor Tu, mitochondrial OS=Mus musculus OX=10090 GN=Tufm PE=1 SV=1	6	31	6	49.5	1.149	1.117	1.292	1.133	1.253	1.349	1.092	1.292	1.054	1.032	1.008	1.133
Q60605	Myosin light polypeptide 6 OS=Mus musculus OX=10090 GN=Myl6 PE=1 SV=3	6	83	6	16.9	1.036	1.003	0.874	0.986	1.003	1.004	0.971	0.988	0.948	0.924	0.881	0.859
Q9ERG0	LIM domain and actin-binding protein 1 OS=Mus musculus OX=10090 GN=Lima1 PE=1 SV=3	6	24	6	84	0.974	1.044	0.974	0.875	0.961	1.178	0.955	0.835	1.056	0.926	0.894	1.001
Q810B6	Rabankyrin-5 OS=Mus musculus OX=10090 GN=Ankfy1 PE=1 SV=2	6	12	6	128.6	0.927	1.053	1.035	0.863	1.085	1.065	0.882	0.796	1.008	1.061	0.988	0.777
Q8R016	Bleomycin hydrolase OS=Mus musculus OX=10090 GN=Blmh PE=1 SV=1	6	25	6	52.5	1.049	1.004	0.974	1.061	0.986	0.937	0.956	1.161	0.987	1.062	0.903	0.871
P62702	40S ribosomal protein S4, X isoform OS=Mus musculus OX=10090 GN=Rps4x PE=1 SV=2	6	24	6	29.6	1.139	1.116	1.223	1.009	1.323	1.52	0.884	0.965	1.095	0.898	0.942	0.954
Q62523	Zyxin OS=Mus musculus OX=10090 GN=Zyx PE=1 SV=2	6	38	6	60.5	1.076	1.12	0.806	0.917	1.081	1.18	1.086	0.987	0.827	0.988	0.863	0.901
Q9DBG3	AP-2 complex subunit beta OS=Mus musculus OX=10090 GN=Ap2b1 PE=1 SV=1	7	26	6	104.5	1.002	1.076	1.094	1.028	1.086	1.148	1.102	1.03	0.963	0.996	0.978	1.022
P60335	Poly(rC)-binding protein 1 OS=Mus musculus OX=10090 GN=Pcbp1 PE=1 SV=1	9	20	6	37.5	1.121	0.846	1.063	0.949	0.981	0.732	1.119	0.915	0.704	0.834	0.82	0.839
P08071	Lactotransferrin OS=Mus musculus OX=10090 GN=Ltf PE=1 SV=4	6	11	6	77.8	1.195	0.924	0.693	0.815	1.227	0.954	0.851	0.866	1.02	1.229	0.902	1.166
P19324	Serpin H1 OS=Mus musculus OX=10090 GN=Serpinh1 PE=1 SV=3	6	20	6	46.5	0.848	0.947	0.877	1.069	0.883	0.822	1.038	1.22	0.806	0.821	0.831	1.074
P50516	V-type proton ATPase catalytic subunit A OS=Mus musculus OX=10090 GN=Atp6v1a PE=1 SV=2	6	22	6	68.3	0.957	0.886	1.035	0.991	1.038	0.917	1.148	1.044	1.088	1.16	1.159	1.185
Q4VA53	Sister chromatid cohesion protein PDS5 homolog B OS=Mus musculus OX=10090 GN=Pds5b PE=1 SV=1	7	11	6	164.3	1.117	0.967	1.003	1.098	1.182	1.019	1.207	1.262	1.032	0.947	1.024	0.817
P47738	Aldehyde dehydrogenase, mitochondrial OS=Mus musculus OX=10090 GN=Aldh2 PE=1 SV=1	7	33	6	56.5	1.058	1.052	0.993	0.975	1.056	0.888	0.977	0.883	1.122	1.109	1.012	0.963
Q921M7	Protein FAM49B OS=Mus musculus OX=10090 GN=Fam49b PE=1 SV=1	6	32	6	36.8	1.306	1.072	0.988	0.988	1.421	1.1	0.987	1.116	0.856	1.075	1.047	1.052
Q9WUM5	Succinate--CoA ligase [ADP/GDP-forming] subunit alpha, mitochondrial OS=Mus musculus OX=10090 GN=Suclg1 PE=1 SV=4	6	26	6	36.1	0.851	1.024	1.03	1.093	0.896	1.254	1.051	1.038	0.992	0.962	0.871	0.929
P32067	Lupus La protein homolog OS=Mus musculus OX=10090 GN=Ssb PE=1 SV=1	6	12	6	47.7	0.989	1.07	1.151	0.997	1.004	1.242	1.137	0.991	1.099	1.108	1.122	0.897
Q6DFW4	Nucleolar protein 58 OS=Mus musculus OX=10090 GN=Nop58 PE=1 SV=1	6	24	6	60.3	1.162	1.095	1.081	1.063	1.282	1.197	1.076	1.212	1.241	1.015	0.996	1.058
P05202	Aspartate aminotransferase, mitochondrial OS=Mus musculus OX=10090 GN=Got2 PE=1 SV=1	6	21	6	47.4	1.209	1.156	0.968	0.902	0.834	0.689	1.311	1.335	1.114	1.292	1.02	0.868
Q8BKC5	Importin-5 OS=Mus musculus OX=10090 GN=Ipo5 PE=1 SV=3	6	18	6	123.5	0.907	0.971	1.278	1.023	0.94	1.038	1.104	0.976	1.142	1.1	1.124	1.012
Q9EQU5	Protein SET OS=Mus musculus OX=10090 GN=Set PE=1 SV=1	6	21	6	33.4	0.956	1.119	1.054	0.959	0.813	1.359	1.215	1.097	0.679	0.899	0.886	0.861
P10493	Nidogen-1 OS=Mus musculus OX=10090 GN=Nid1 PE=1 SV=2	6	12	6	136.5	0.954	1.186	1.016	1.088	1.111	1.525	1.316	0.984	0.958	1.068	0.84	1.243
Q9D172	Glutamine amidotransferase-like class 1 domain-containing protein 3A, mitochondrial OS=Mus musculus OX=10090 GN=Gatd3a PE=1 SV=1	6	40	6	28.1	0.959	0.825	1.208	1.1	0.822	1.093	1.015	1.053	0.799	0.723	1.1	1.437
Q61656	Probable ATP-dependent RNA helicase DDX5 OS=Mus musculus OX=10090 GN=Ddx5 PE=1 SV=2	8	18	6	69.2	0.828	0.77	1.01	0.873	0.907	0.554	0.943	0.954	0.995	0.966	1.027	1.195
Q3THK7	GMP synthase [glutamine-hydrolyzing] OS=Mus musculus OX=10090 GN=Gmps PE=1 SV=2	6	12	6	76.7	1.033	1.09	1.071	1.018	0.907	1.177	0.946	1.025	1.014	1.052	0.978	0.796
P97371	Proteasome activator complex subunit 1 OS=Mus musculus OX=10090 GN=Psme1 PE=1 SV=2	6	51	6	28.7	1.002	1.024	0.945	1.093	1.03	0.967	1.062	1.061	0.925	0.978	0.85	0.822
Q80UM7	Mannosyl-oligosaccharide glucosidase OS=Mus musculus OX=10090 GN=Mogs PE=1 SV=1	6	13	6	91.8	1.027	0.977	0.917	0.908	0.639	1.238	1.085	0.814	1.008	0.791	0.859	0.924
Q9CY58	Plasminogen activator inhibitor 1 RNA-binding protein OS=Mus musculus OX=10090 GN=Serbp1 PE=1 SV=2	6	52	6	44.7	0.916	1.017	1.231	0.966	1.03	1.148	1.05	0.962	1.113	1.077	1.052	1.011
Q3U0V1	Far upstream element-binding protein 2 OS=Mus musculus OX=10090 GN=Khsrp PE=1 SV=2	7	29	6	76.7	1.106	0.991	0.887	0.958	1.205	1.009	0.825	1.051	0.929	1.081	0.715	0.844
P47753	F-actin-capping protein subunit alpha-1 OS=Mus musculus OX=10090 GN=Capza1 PE=1 SV=4	6	23	6	32.9	1.038	1.028	1.134	1.097	0.918	0.985	1.168	1.145	0.927	1.043	1.475	1.157
Q6IRU2	Tropomyosin alpha-4 chain OS=Mus musculus OX=10090 GN=Tpm4 PE=1 SV=3	6	21	6	28.5	1.063	1.108	0.976	0.972	1.159	0.926	0.96	1.102	0.976	1.056	0.967	0.989
Q61595	Kinectin OS=Mus musculus OX=10090 GN=Ktn1 PE=1 SV=1	6	12	6	152.5	0.904	0.794	1.081	0.996	1.1	0.822	1.043	0.963	1.185	1.108	1.122	1.03
P24452	Macrophage-capping protein OS=Mus musculus OX=10090 GN=Capg PE=1 SV=2	6	32	6	39.2	1.027	1.116	0.949	0.97	0.879	1.238	1.072	1.081	0.891	0.952	0.905	0.819
Q91YH5	Atlastin-3 OS=Mus musculus OX=10090 GN=Atl3 PE=1 SV=1	6	18	6	60.5	1.104	1.026	1.111	1.153	1.1	1.019	1.06	1.146	1.152	1.072	1.106	0.934
Q8BYC6	Serine/threonine-protein kinase TAO3 OS=Mus musculus OX=10090 GN=Taok3 PE=1 SV=2	6	9	6	105.3	0.859	1.298	0.975	1.071	0.892	1.38	1.061	1.183	0.956	1.092	0.95	1.133
Q8CH25	SAFB-like transcription modulator OS=Mus musculus OX=10090 GN=Sltm PE=1 SV=1	6	15	6	116.9	1.051	1.143	0.951	1.01	1.152	1.191	1.066	1.15	1.013	1.067	0.929	0.928
Q09014	Neutrophil cytosol factor 1 OS=Mus musculus OX=10090 GN=Ncf1 PE=1 SV=3	6	19	6	44.6	0.791	1.067	0.964	1.053	0.677	0.986	1.035	1.192	0.862	1.111	0.982	1.087
Q9CZM2	60S ribosomal protein L15 OS=Mus musculus OX=10090 GN=Rpl15 PE=1 SV=4	6	18	6	24.1	1.111	0.959	1.219	1.068	0.993	0.916	1.054	1.027	0.906	1.114	1.007	0.986
P62301	40S ribosomal protein S13 OS=Mus musculus OX=10090 GN=Rps13 PE=1 SV=2	6	26	6	17.2	1.152	0.876	1.328	1.074	1.106	0.789	0.874	1	1.087	0.981	0.996	0.955
P57776	Elongation factor 1-delta OS=Mus musculus OX=10090 GN=Eef1d PE=1 SV=3	6	37	6	31.3	1.101	1.116	1.315	0.974	1.148	1.404	0.963	0.962	1.206	1.093	1.062	1.098
P63101	14-3-3 protein zeta/delta OS=Mus musculus OX=10090 GN=Ywhaz PE=1 SV=1	9	108	6	27.8	0.885	0.939	1.129	1.077	0.865	0.717	1.228	1.139	1.024	1.08	1.234	1.147
Q8BL66	Early endosome antigen 1 OS=Mus musculus OX=10090 GN=Eea1 PE=1 SV=2	6	13	6	160.8	1.049	1.023	1.015	0.971	1.205	1.133	1.138	1.012	1.061	1.026	1.044	0.974
Q8VCW8	Acyl-CoA synthetase family member 2, mitochondrial OS=Mus musculus OX=10090 GN=Acsf2 PE=1 SV=1	6	17	6	67.9	1.035	1.059	1.074	1.021	1.194	1.044	0.948	1.025	1.21	1.095	1.005	0.941
Q922D8	C-1-tetrahydrofolate synthase, cytoplasmic OS=Mus musculus OX=10090 GN=Mthfd1 PE=1 SV=4	6	22	6	101.1	1.324	1.006	1.988	1.204	1.512	1.121	1.32	0.966	1.348	1.072	1.247	1.096
Q6PDN3	Myosin light chain kinase, smooth muscle OS=Mus musculus OX=10090 GN=Mylk PE=1 SV=3	6	20	6	212.8	1.008	1.113	0.876	1.074	1.029	1.197	1.038	1.094	0.875	1.026	0.829	1.012
P67778	Prohibitin OS=Mus musculus OX=10090 GN=Phb PE=1 SV=1	6	18	6	29.8	0.967	1.029	1.011	0.999	0.882	1.023	1.045	0.913	1.013	0.92	0.819	1.016
Q3TLH4	Protein PRRC2C OS=Mus musculus OX=10090 GN=Prrc2c PE=1 SV=3	6	13	6	310.7	0.902	1.217	1.132	0.912	1.017	1.226	1.063	1.005	1.081	1.232	1.001	1.006
Q9Z0P5	Twinfilin-2 OS=Mus musculus OX=10090 GN=Twf2 PE=1 SV=1	6	18	6	39.4	0.972	1.004	0.919	0.954	1.076	1.058	1.033	0.918	0.9	0.984	0.884	0.883
Q9D1A2	Cytosolic non-specific dipeptidase OS=Mus musculus OX=10090 GN=Cndp2 PE=1 SV=1	6	16	6	52.7	0.811	0.926	1.04	1.047	0.8	0.945	0.982	0.973	0.945	0.903	0.944	1.063
E9Q5C9	Nucleolar and coiled-body phosphoprotein 1 OS=Mus musculus OX=10090 GN=Nolc1 PE=1 SV=1	6	12	6	73.7	0.925	1.038	0.913	1.021	1.013	1.259	1.271	1.023	1.078	0.903	1.118	0.97
Q99J77	Sialic acid synthase OS=Mus musculus OX=10090 GN=Nans PE=1 SV=1	6	17	6	40	1.068	0.862	0.948	1.069	1.103	0.9	0.915	1.151	1.067	1.074	0.983	1.12
Q9JLJ2	4-trimethylaminobutyraldehyde dehydrogenase OS=Mus musculus OX=10090 GN=Aldh9a1 PE=1 SV=1	6	19	6	53.5	1.185	0.968	1.02	0.967	1.314	1.164	0.985	0.895	1.07	1.081	0.998	1.081
Q61768	Kinesin-1 heavy chain OS=Mus musculus OX=10090 GN=Kif5b PE=1 SV=3	6	6	6	109.5	1.401	1.099	1.039	0.862	1.863	1.239	1.131	0.809	1.165	1.048	1.236	1.057
Q9JKR6	Hypoxia up-regulated protein 1 OS=Mus musculus OX=10090 GN=Hyou1 PE=1 SV=1	6	19	6	111.1	1.194	0.86	0.91	1.076	1.12	0.969	0.881	0.829	1.145	1.094	1.113	1.067
Q99K48	Non-POU domain-containing octamer-binding protein OS=Mus musculus OX=10090 GN=Nono PE=1 SV=3	8	29	6	54.5	0.961	1.137	0.953	0.974	1.215	1.398	1.154	1.082	0.922	0.988	0.808	0.818
Q64737	Trifunctional purine biosynthetic protein adenosine-3 OS=Mus musculus OX=10090 GN=Gart PE=1 SV=3	6	15	6	107.4	0.991	1.136	1.181	1.001	0.971	1.173	1.027	0.936	1.061	1.024	1.071	1.036
Q9JII6	Aldo-keto reductase family 1 member A1 OS=Mus musculus OX=10090 GN=Akr1a1 PE=1 SV=3	6	23	6	36.6	1.083	1.127	1.099	1.068	1.086	1.074	0.888	1.129	1.18	1.22	1.268	1.35
Q9CZU6	Citrate synthase, mitochondrial OS=Mus musculus OX=10090 GN=Cs PE=1 SV=1	6	25	6	51.7	1.01	1.184	1.109	1.062	0.91	1.23	1.08	1.157	1.042	1.108	0.945	0.626
Q64012	RNA-binding protein Raly OS=Mus musculus OX=10090 GN=Raly PE=1 SV=3	5	18	5	33.2	0.799	1.044	1.028	1.029	0.922	1.086	1.04	1.03	1.097	1.006	1.048	0.951
P39655	Arachidonate 12-lipoxygenase, 12S-type OS=Mus musculus OX=10090 GN=Alox12 PE=1 SV=4	5	11	5	75.3	1.37	1.12	1.306	1.043	0.997	0.733	1.625	1.067	1.03	1.205	1.137	0.971
A2BH40	AT-rich interactive domain-containing protein 1A OS=Mus musculus OX=10090 GN=Arid1a PE=1 SV=1	5	16	5	241.9	1.02	1.061	1.092	0.981	1.312	1.318	1.118	1.067	1.02	1.088	0.977	0.849
Q99020	Heterogeneous nuclear ribonucleoprotein A/B OS=Mus musculus OX=10090 GN=Hnrnpab PE=1 SV=1	6	11	5	30.8	0.826	1	1.249	0.856	0.871	1.079	1.359	0.773	1.112	0.982	1.14	1.008
Q3ULW8	Protein mono-ADP-ribosyltransferase PARP3 OS=Mus musculus OX=10090 GN=Parp3 PE=2 SV=1	5	11	5	59.9	0.962	1.013	0.97	0.914	1.01	1.07	0.94	1.004	0.963	1.113	1.01	0.974
Q3TBD2	Rho GTPase-activating protein 45 OS=Mus musculus OX=10090 GN=Arhgap45 PE=1 SV=2	5	10	5	122.8	0.96	1.019	1.004	1.067	1.009	1.204	1.24	1.092	0.971	0.9	1.09	1.139
Q3U9G9	Delta(14)-sterol reductase OS=Mus musculus OX=10090 GN=Lbr PE=1 SV=2	5	11	5	71.4	0.951	0.833	1.037	0.982	0.994	0.63	0.979	1.231	1.041	1.088	0.966	0.966
Q7TMK9	Heterogeneous nuclear ribonucleoprotein Q OS=Mus musculus OX=10090 GN=Syncrip PE=1 SV=2	5	17	5	69.6	0.924	0.876	1.166	1.017	0.943	0.816	1.001	1.046	1.047	1.01	1.043	0.952
P29391	Ferritin light chain 1 OS=Mus musculus OX=10090 GN=Ftl1 PE=1 SV=2	5	19	5	20.8	0.864	1.255	1.08	1.463	0.835	0.868	1.155	1.029	0.857	0.701	0.758	0.969
Q9DB77	Cytochrome b-c1 complex subunit 2, mitochondrial OS=Mus musculus OX=10090 GN=Uqcrc2 PE=1 SV=1	5	10	5	48.2	0.628	1.065	1.203	1.054	0.617	0.95	1.463	1.081	0.811	0.956	1.279	1.098
P49222	Erythrocyte membrane protein band 4.2 OS=Mus musculus OX=10090 GN=Epb42 PE=1 SV=3	5	13	5	76.7	1.051	0.987	1.136	1.102	1.111	0.644	1.132	1.123	1.017	1.073	1.212	1.101
Q9WV55	Vesicle-associated membrane protein-associated protein A OS=Mus musculus OX=10090 GN=Vapa PE=1 SV=2	5	23	5	27.8	1.009	1.412	1.062	0.93	1.107	2.78	0.906	1.004	0.989	1.325	1.036	0.837
O08539	Myc box-dependent-interacting protein 1 OS=Mus musculus OX=10090 GN=Bin1 PE=1 SV=1	5	24	5	64.4	0.918	0.852	0.846	1.001	0.917	0.804	1.105	1.017	0.924	0.943	0.828	0.897
P68037	Ubiquitin-conjugating enzyme E2 L3 OS=Mus musculus OX=10090 GN=Ube2l3 PE=1 SV=1	5	12	5	17.9	1.089	1.074	0.986	0.964	1.1	0.993	0.974	0.927	0.969	0.973	0.668	0.923
P62827	GTP-binding nuclear protein Ran OS=Mus musculus OX=10090 GN=Ran PE=1 SV=3	5	20	5	24.4	0.547	1.01	1.085	1.007	0.695	0.914	0.844	1.048	0.835	1.117	1.081	1.018
P11031	Activated RNA polymerase II transcriptional coactivator p15 OS=Mus musculus OX=10090 GN=Sub1 PE=1 SV=3	5	20	5	14.4	0.907	1.027	0.789	1.007	1.026	0.996	1.108	1.047	0.954	1.14	0.859	1.074
Q9CWK8	Sorting nexin-2 OS=Mus musculus OX=10090 GN=Snx2 PE=1 SV=2	6	28	5	58.4	0.999	1.175	1.144	1.033	1.04	1.144	1.182	1.052	0.967	1.114	1.152	1.235
Q9EPU0	Regulator of nonsense transcripts 1 OS=Mus musculus OX=10090 GN=Upf1 PE=1 SV=2	5	13	5	123.9	0.967	1.025	1.026	0.874	1.144	1.106	0.951	0.881	1.276	0.95	0.846	0.975
Q99K41	EMILIN-1 OS=Mus musculus OX=10090 GN=Emilin1 PE=1 SV=1	5	10	5	107.5	1.011	1.096	1.11	1.028	0.94	1.209	1.167	1.122	0.98	0.995	0.985	0.88
O08749	Dihydrolipoyl dehydrogenase, mitochondrial OS=Mus musculus OX=10090 GN=Dld PE=1 SV=2	5	22	5	54.2	0.989	1.063	0.822	1.133	0.951	1.149	1.043	0.928	1.032	1.034	0.824	0.995
Q9QY81	Nuclear pore membrane glycoprotein 210 OS=Mus musculus OX=10090 GN=Nup210 PE=1 SV=2	5	7	5	204	1.025	1.121	1.321	1.188	1.095	1.331	1.148	1.333	1.098	1.128	1.121	1.525
P16110	Galectin-3 OS=Mus musculus OX=10090 GN=Lgals3 PE=1 SV=3	5	27	5	27.5	0.85	0.97	0.773	0.933	0.928	1.187	1.153	1.078	1.231	1.093	0.802	1.425
Q5BKQ4	Inactive pancreatic lipase-related protein 1 OS=Mus musculus OX=10090 GN=Pnliprp1 PE=1 SV=2	5	26	5	52.7	0.963	0.198	0.569	1.442	1.786	2.253	0.299	0.514	1.015	0.221	0.18	1.876
Q8WTY4	Anamorsin OS=Mus musculus OX=10090 GN=Ciapin1 PE=1 SV=1	5	10	5	33.4	0.825	0.881	1.074	0.97	0.792	0.851	0.935	0.944	0.891	0.985	1.092	0.927
O55201	Transcription elongation factor SPT5 OS=Mus musculus OX=10090 GN=Supt5h PE=1 SV=1	5	11	5	120.6	1.011	1.079	1.213	1.045	1.091	1.17	1.313	0.977	1.067	1.042	0.902	0.97
P24063	Integrin alpha-L OS=Mus musculus OX=10090 GN=Itgal PE=1 SV=2	5	13	5	128.2	1.025	1.014	1.287	1.052	0.966	1.166	1.116	1.108	1.087	0.86	1.741	1.114
P63028	Translationally-controlled tumor protein OS=Mus musculus OX=10090 GN=Tpt1 PE=1 SV=1	5	32	5	19.5	0.866	0.866	0.842	0.866	0.938	0.983	0.791	0.82	1.043	0.897	0.58	0.722
Q9D8U8	Sorting nexin-5 OS=Mus musculus OX=10090 GN=Snx5 PE=1 SV=1	6	19	5	46.8	1.207	1.133	0.978	1.045	1.028	1.205	0.981	0.925	0.884	0.946	0.889	1.123
Q3UTJ2	Sorbin and SH3 domain-containing protein 2 OS=Mus musculus OX=10090 GN=Sorbs2 PE=1 SV=2	5	30	5	132.3	1.01	1.068	1.006	1.166	1.223	1.175	1.11	1.178	0.965	0.945	0.874	0.932
P43276	Histone H1.5 OS=Mus musculus OX=10090 GN=Hist1h1b PE=1 SV=2	8	237	5	22.6	0.984	1.014	1.196	0.932	1.095	1.014	0.995	1.037	1.342	1.245	1.316	1.19
P58281	Dynamin-like 120 kDa protein, mitochondrial OS=Mus musculus OX=10090 GN=Opa1 PE=1 SV=1	5	7	5	111.3	0.874	1.052	1.193	0.959	0.801	0.874	1.211	0.897	0.962	1.036	1.063	0.805
Q62095	ATP-dependent RNA helicase DDX3Y OS=Mus musculus OX=10090 GN=Ddx3y PE=1 SV=2	5	11	5	73.4	1.043	1.111	1.185	1.062	1.195	0.961	1.244	0.941	1.027	0.84	1.058	1.124
P61202	COP9 signalosome complex subunit 2 OS=Mus musculus OX=10090 GN=Cops2 PE=1 SV=1	5	14	5	51.6	1.05	1.152	1.114	1.088	1.108	1.214	1.006	1.064	1.013	1.055	1.047	0.879
Q8QZT1	Acetyl-CoA acetyltransferase, mitochondrial OS=Mus musculus OX=10090 GN=Acat1 PE=1 SV=1	5	24	5	44.8	0.82	0.972	0.963	0.946	0.966	1.064	1.09	0.821	0.855	0.861	0.721	1.231
P61161	Actin-related protein 2 OS=Mus musculus OX=10090 GN=Actr2 PE=1 SV=1	5	26	5	44.7	0.735	0.99	0.912	1.003	0.775	0.878	0.996	1.042	0.828	0.984	0.935	0.978
Q9CPW4	Actin-related protein 2/3 complex subunit 5 OS=Mus musculus OX=10090 GN=Arpc5 PE=1 SV=3	5	14	5	16.3	1.113	1.093	1.045	0.983	0.965	1.384	0.881	0.95	1.001	1.108	1.038	1.109
Q91W90	Thioredoxin domain-containing protein 5 OS=Mus musculus OX=10090 GN=Txndc5 PE=1 SV=2	5	18	5	46.4	1.325	1.185	0.662	0.779	1.016	1.036	1.079	0.854	1.222	1.222	0.923	0.784
Q8VCM7	Fibrinogen gamma chain OS=Mus musculus OX=10090 GN=Fgg PE=1 SV=1	5	30	5	49.4	1.212	1.55	1.055	1.043	0.835	1.392	1.087	1.076	0.765	1.008	1.266	0.987
P62806	Histone H4 OS=Mus musculus OX=10090 GN=Hist1h4a PE=1 SV=2	5	574	5	11.4	0.905	1.069	1.189	1.034	0.979	0.699	1.331	1.184	1.151	1.384	1.183	0.989
O09159	Lysosomal alpha-mannosidase OS=Mus musculus OX=10090 GN=Man2b1 PE=1 SV=4	5	7	5	114.6	0.965	1.089	1.568	1.048	1.19	1.109	1.577	1.072	1.141	1.093	1.329	1.339
Q91VR2	ATP synthase subunit gamma, mitochondrial OS=Mus musculus OX=10090 GN=Atp5f1c PE=1 SV=1	5	18	5	32.9	1.049	0.982	1.159	1.137	0.985	0.87	1.085	0.879	1.177	0.983	1.031	1.371
P24369	Peptidyl-prolyl cis-trans isomerase B OS=Mus musculus OX=10090 GN=Ppib PE=1 SV=2	5	20	5	23.7	0.956	0.702	0.836	1.052	0.871	0.608	0.679	0.864	0.999	1	1.053	1.145
Q99KP6	Pre-mRNA-processing factor 19 OS=Mus musculus OX=10090 GN=Prpf19 PE=1 SV=1	5	13	5	55.2	0.949	1.171	1.275	1.084	0.91	1.275	1.228	1.119	1.024	1.128	1.02	0.889
P62962	Profilin-1 OS=Mus musculus OX=10090 GN=Pfn1 PE=1 SV=2	5	33	5	14.9	0.498	1.205	1.38	1.024	0.439	1.11	1.001	1.009	0.679	1.319	1.499	1.049
P30416	Peptidyl-prolyl cis-trans isomerase FKBP4 OS=Mus musculus OX=10090 GN=Fkbp4 PE=1 SV=5	5	17	5	51.5	0.948	0.936	1.398	1.005	0.872	0.78	0.961	0.963	1.156	1.099	1.423	1.264
P12265	Beta-glucuronidase OS=Mus musculus OX=10090 GN=Gusb PE=1 SV=2	5	15	5	74.1	0.806	1.105	1.069	1.235	1.018	1.231	1.305	1.334	0.958	1.261	1.354	1.023
Q61029	Lamina-associated polypeptide 2, isoforms beta/delta/epsilon/gamma OS=Mus musculus OX=10090 GN=Tmpo PE=1 SV=4	8	36	5	50.3	1.22	1.116	1.101	0.983	1.557	1.262	1.09	0.921	1.249	1.019	1.057	0.887
Q9D6R2	Isocitrate dehydrogenase [NAD] subunit alpha, mitochondrial OS=Mus musculus OX=10090 GN=Idh3a PE=1 SV=1	5	13	5	39.6	0.908	1.117	1.056	0.972	0.973	1.468	1.177	1.01	0.958	1.041	1.294	0.928
O54890	Integrin beta-3 OS=Mus musculus OX=10090 GN=Itgb3 PE=1 SV=2	5	15	5	86.7	1.462	1.123	0.99	1.234	1.072	1.043	1.075	1.377	1.053	1.112	0.864	0.821
Q6A068	Cell division cycle 5-like protein OS=Mus musculus OX=10090 GN=Cdc5l PE=1 SV=2	5	15	5	92.1	0.731	0.839	0.82	0.974	0.784	1.044	0.895	0.981	0.812	0.873	0.839	0.832
Q922R8	Protein disulfide-isomerase A6 OS=Mus musculus OX=10090 GN=Pdia6 PE=1 SV=3	5	13	5	48.1	0.77	0.758	0.614	1.068	0.89	0.704	0.722	0.942	0.886	0.956	0.913	0.824
Q99KE1	NAD-dependent malic enzyme, mitochondrial OS=Mus musculus OX=10090 GN=Me2 PE=1 SV=1	5	21	5	65.8	0.819	1.061	1.135	1.055	0.807	1.195	1.033	0.991	0.813	1.006	1.005	0.818
P62245	40S ribosomal protein S15a OS=Mus musculus OX=10090 GN=Rps15a PE=1 SV=2	5	35	5	14.8	0.939	0.956	0.972	1.036	1.042	0.972	0.646	0.863	1.071	0.93	0.843	0.876
Q9CPY7	Cytosol aminopeptidase OS=Mus musculus OX=10090 GN=Lap3 PE=1 SV=3	5	26	5	56.1	0.809	0.983	1.093	1.061	0.902	1.021	1.186	1.018	1.059	1.099	1.19	1.13
Q9CWJ9	Bifunctional purine biosynthesis protein PURH OS=Mus musculus OX=10090 GN=Atic PE=1 SV=2	5	18	5	64.2	1.023	1.061	0.938	1.026	0.989	1.018	0.928	1.048	0.971	0.971	1.097	0.885
Q9DAR7	m7GpppX diphosphatase OS=Mus musculus OX=10090 GN=Dcps PE=1 SV=1	5	17	5	39	0.927	1.01	1.08	1.087	0.975	0.982	1.152	1.156	0.815	1.023	1.041	0.944
P21981	Protein-glutamine gamma-glutamyltransferase 2 OS=Mus musculus OX=10090 GN=Tgm2 PE=1 SV=4	5	22	5	77	0.988	0.911	0.956	0.951	0.994	0.879	1.06	1.061	1.103	1.189	1.021	1.023
P26040	Ezrin OS=Mus musculus OX=10090 GN=Ezr PE=1 SV=3	12	70	5	69.4	0.876	1.073	0.986	0.996	0.987	1.136	1.063	1.008	0.93	0.99	0.929	0.931
Q9ET54	Palladin OS=Mus musculus OX=10090 GN=Palld PE=1 SV=2	5	14	5	152	0.85	1.034	0.881	1.055	0.991	1.201	1.096	0.927	0.842	0.959	0.777	0.845
Q8R550	SH3 domain-containing kinase-binding protein 1 OS=Mus musculus OX=10090 GN=Sh3kbp1 PE=1 SV=1	5	8	5	78.1	1.245	1.116	1.15	1.135	1.469	1.311	1.114	1.2	1.187	1.058	1.034	0.632
Q61166	Microtubule-associated protein RP/EB family member 1 OS=Mus musculus OX=10090 GN=Mapre1 PE=1 SV=3	5	19	5	30	0.827	1.123	0.942	0.984	1.172	1.068	1.423	1.111	0.692	0.839	0.821	0.912
Q7TMR0	Lysosomal Pro-X carboxypeptidase OS=Mus musculus OX=10090 GN=Prcp PE=1 SV=2	5	14	5	55	1.021	0.959	0.985	0.818	1.78	0.905	0.997	0.902	1.209	1.221	1.318	1.391
Q3TJD7	PDZ and LIM domain protein 7 OS=Mus musculus OX=10090 GN=Pdlim7 PE=1 SV=1	5	13	5	50.1	1.019	1.256	1.025	1.015	1.298	1.365	1.393	1.207	0.885	0.916	0.692	1.016
P45376	Aldo-keto reductase family 1 member B1 OS=Mus musculus OX=10090 GN=Akr1b1 PE=1 SV=3	6	28	5	35.7	1.724	1.307	1.273	1.27	1.231	1.078	1.138	1.248	1.001	1.114	0.92	0.704
Q8K411	Presequence protease, mitochondrial OS=Mus musculus OX=10090 GN=Pitrm1 PE=1 SV=1	5	18	5	117.3	1.126	1.116	1.462	1.012	1.621	1.528	1.017	1.093	1.429	1.124	0.983	0.952
P48758	Carbonyl reductase [NADPH] 1 OS=Mus musculus OX=10090 GN=Cbr1 PE=1 SV=3	5	24	5	30.6	1.073	1.104	0.975	1.06	1.044	1.156	0.911	1.022	1.021	1.09	0.912	1.052
P97315	Cysteine and glycine-rich protein 1 OS=Mus musculus OX=10090 GN=Csrp1 PE=1 SV=3	5	47	5	20.6	0.937	1.008	1.225	1.011	0.936	0.882	1.205	0.935	0.852	0.97	1.051	0.957
Q3TXS7	26S proteasome non-ATPase regulatory subunit 1 OS=Mus musculus OX=10090 GN=Psmd1 PE=1 SV=1	5	13	5	105.7	1.065	1.031	1.205	1.004	1.134	0.954	1.067	0.965	0.986	1.12	1.125	1.201
Q6ZWV3	60S ribosomal protein L10 OS=Mus musculus OX=10090 GN=Rpl10 PE=1 SV=3	5	30	5	24.6	1.283	1.066	1.425	1.181	1.347	1.218	0.944	1.316	1.05	0.896	1.06	1.21
P16675	Lysosomal protective protein OS=Mus musculus OX=10090 GN=Ctsa PE=1 SV=1	5	29	5	53.8	0.869	1.033	1.024	0.995	0.92	1.011	1.01	1.084	1.358	1.308	1.573	1.852
P97310	DNA replication licensing factor MCM2 OS=Mus musculus OX=10090 GN=Mcm2 PE=1 SV=3	5	8	5	102	0.628	0.96	1.222	0.845	0.703	0.889	1.121	0.806	1.385	1.247	1.022	1.002
Q3UZA1	CapZ-interacting protein OS=Mus musculus OX=10090 GN=Rcsd1 PE=1 SV=1	5	14	5	44.1	1.019	1.202	1.019	0.99	1.113	1.075	1.003	1.194	1.03	1.072	1.016	1.024
Q8BJY1	26S proteasome non-ATPase regulatory subunit 5 OS=Mus musculus OX=10090 GN=Psmd5 PE=1 SV=4	5	17	5	55.9	0.998	1.041	1.13	1.058	1.104	0.997	0.927	1.235	0.987	1.018	0.959	1.326
Q99JY0	Trifunctional enzyme subunit beta, mitochondrial OS=Mus musculus OX=10090 GN=Hadhb PE=1 SV=1	5	13	5	51.4	0.978	1.086	0.838	0.961	0.992	1.233	1.016	0.971	1.009	0.925	0.763	0.951
Q99JY3	GTPase IMAP family member 4 OS=Mus musculus OX=10090 GN=Gimap4 PE=1 SV=2	5	33	5	38	0.826	0.938	1.087	0.945	0.752	0.862	1.237	0.865	0.816	0.892	1.071	1.033
P01899	H-2 class I histocompatibility antigen, D-B alpha chain OS=Mus musculus OX=10090 GN=H2-D1 PE=1 SV=2	6	16	5	40.8	0.932	1.107	1.055	1.058	0.934	0.992	1.304	1.084	0.726	0.974	1.018	0.874
P53996	Cellular nucleic acid-binding protein OS=Mus musculus OX=10090 GN=Cnbp PE=1 SV=2	5	20	5	19.6	0.732	0.831	0.898	0.963	0.496	1.006	0.681	1.178	0.657	0.97	0.724	0.619
Q8CIB5	Fermitin family homolog 2 OS=Mus musculus OX=10090 GN=Fermt2 PE=1 SV=1	5	11	5	77.8	1.074	1.213	1.089	1.106	1.263	1.165	1.032	1.285	1.013	1.072	1.014	0.796
Q3V0T4	Integrin alpha-D OS=Mus musculus OX=10090 GN=Itgad PE=1 SV=1	7	32	5	127.7	0.721	0.885	1.038	1.012	1.012	1.143	1.06	1.005	1.071	1.089	1.025	1.033
P63005	Platelet-activating factor acetylhydrolase IB subunit alpha OS=Mus musculus OX=10090 GN=Pafah1b1 PE=1 SV=2	5	18	5	46.6	1.176	1.182	1.143	1.08	1.197	1.365	1.044	1.122	1.247	1.059	0.978	1.037
P06728	Apolipoprotein A-IV OS=Mus musculus OX=10090 GN=Apoa4 PE=1 SV=3	5	12	5	45	1.155	0.883	0.84	0.942	1.143	1.196	1.22	1.143	0.956	0.977	1.117	1.007
Q8BTI8	Serine/arginine repetitive matrix protein 2 OS=Mus musculus OX=10090 GN=Srrm2 PE=1 SV=3	5	16	5	294.7	0.99	0.911	1.157	1.002	1.127	1.002	1.029	1.07	1.094	1.011	0.991	0.986
O88544	COP9 signalosome complex subunit 4 OS=Mus musculus OX=10090 GN=Cops4 PE=1 SV=1	5	18	5	46.3	0.964	1.048	0.978	1.314	1.025	1.361	1.019	1.142	1.004	0.968	0.972	1.127
Q3TKT4	Transcription activator BRG1 OS=Mus musculus OX=10090 GN=Smarca4 PE=1 SV=1	5	10	5	181.3	0.819	0.94	0.931	1.023	0.892	0.859	1.165	1.162	0.878	0.947	0.919	0.956
P49312	Heterogeneous nuclear ribonucleoprotein A1 OS=Mus musculus OX=10090 GN=Hnrnpa1 PE=1 SV=2	7	54	5	34.2	1.071	1.124	1.106	0.964	1.179	1.252	1.053	0.941	1.24	1.062	0.95	0.87
B2RXR6	Serine/threonine-protein phosphatase 6 regulatory ankyrin repeat subunit B OS=Mus musculus OX=10090 GN=Ankrd44 PE=1 SV=1	5	10	5	107.3	1.057	1.015	1.052	1	0.93	1.259	1.254	1.073	1.04	0.979	1.256	1.11
Q04207	Transcription factor p65 OS=Mus musculus OX=10090 GN=Rela PE=1 SV=1	5	6	5	60.2	1.31	0.972	0.99	1.228	1.25	1.037	1.121	1.082	1.218	1.046	0.997	0.745
P26516	26S proteasome non-ATPase regulatory subunit 7 OS=Mus musculus OX=10090 GN=Psmd7 PE=1 SV=2	5	21	5	36.5	0.878	1.055	1.057	0.936	0.949	1.084	0.981	0.876	0.976	1.027	0.928	0.806
P47963	60S ribosomal protein L13 OS=Mus musculus OX=10090 GN=Rpl13 PE=1 SV=3	5	14	5	24.3	0.953	1.061	0.838	1.011	1.036	1.523	0.718	0.949	1.086	0.433	0.569	0.788
Q8BK64	Activator of 90 kDa heat shock protein ATPase homolog 1 OS=Mus musculus OX=10090 GN=Ahsa1 PE=1 SV=2	5	17	5	38.1	0.905	0.989	1.549	0.944	1.093	1.037	1.168	0.941	1.105	1.023	1.446	1.027
P62918	60S ribosomal protein L8 OS=Mus musculus OX=10090 GN=Rpl8 PE=1 SV=2	5	32	5	28	1.064	1.05	1.16	1.031	0.825	1.37	1.079	1.028	1.176	0.996	0.998	1.004
Q6NZJ6	Eukaryotic translation initiation factor 4 gamma 1 OS=Mus musculus OX=10090 GN=Eif4g1 PE=1 SV=1	5	20	5	176	0.972	0.964	1.103	1.105	1.02	1.086	0.913	1.037	1.233	1.061	1.002	0.901
P48193	Protein 4.1 OS=Mus musculus OX=10090 GN=Epb41 PE=1 SV=2	7	21	5	95.9	0.935	0.984	0.914	1.099	0.934	0.863	1.004	1.155	0.916	0.973	1.045	1.02
Q61792	LIM and SH3 domain protein 1 OS=Mus musculus OX=10090 GN=Lasp1 PE=1 SV=1	5	7	5	30	0.844	1.013	0.995	0.953	0.878	0.8	1.186	1.292	0.813	1.12	1.026	0.653
Q9D0K2	Succinyl-CoA:3-ketoacid coenzyme A transferase 1, mitochondrial OS=Mus musculus OX=10090 GN=Oxct1 PE=1 SV=1	5	15	5	56	0.931	0.973	1.067	1.128	0.928	0.968	1.041	1.054	1.074	1.105	1.032	1.267
Q8BHZ0	Protein FAM49A OS=Mus musculus OX=10090 GN=Fam49a PE=1 SV=1	5	13	5	37.3	1.177	1.08	0.917	0.835	1.231	1.024	1.107	0.961	0.842	0.923	0.817	0.786
P08228	Superoxide dismutase [Cu-Zn] OS=Mus musculus OX=10090 GN=Sod1 PE=1 SV=2	5	33	5	15.9	1.294	1.335	1.162	1.061	1.225	1.297	0.947	0.96	1.31	1.151	1.119	1.278
Q8K4Z5	Splicing factor 3A subunit 1 OS=Mus musculus OX=10090 GN=Sf3a1 PE=1 SV=1	5	19	5	88.5	0.847	0.98	0.917	0.92	0.918	0.972	0.899	0.95	0.954	0.992	0.862	0.836
Q80X41	Serine/threonine-protein kinase VRK1 OS=Mus musculus OX=10090 GN=Vrk1 PE=1 SV=2	5	22	5	49.7	0.758	1.055	0.905	0.997	1.08	1.225	1.024	1.261	1.012	0.92	0.753	0.729
Q3U1J4	DNA damage-binding protein 1 OS=Mus musculus OX=10090 GN=Ddb1 PE=1 SV=2	5	13	5	126.8	0.911	0.993	0.913	1.154	0.817	1.008	1.047	1.178	1.05	1.126	1.052	1.159
Q62351	Transferrin receptor protein 1 OS=Mus musculus OX=10090 GN=Tfrc PE=1 SV=1	5	10	5	85.7	0.857	0.704	1.993	1.063	1.125	0.738	0.864	1.056	1.567	1.502	1.318	1.17
Q8K0E8	Fibrinogen beta chain OS=Mus musculus OX=10090 GN=Fgb PE=1 SV=1	5	14	5	54.7	1.245	1	0.801	1.036	0.811	0.586	1.206	1.018	0.925	0.924	0.998	1.029
Q8BV49	Pyrin and HIN domain-containing protein 1 OS=Mus musculus OX=10090 GN=Pyhin1 PE=1 SV=1	5	44	5	46.9	1.162	1.148	1.037	1.001	1.334	1.401	1.093	1.161	1.123	1.001	1.053	0.925
P50544	Very long-chain specific acyl-CoA dehydrogenase, mitochondrial OS=Mus musculus OX=10090 GN=Acadvl PE=1 SV=3	5	15	5	70.8	0.978	1.076	0.988	0.899	1.139	1.33	1.067	0.979	1.126	1.048	0.987	0.96
P51660	Peroxisomal multifunctional enzyme type 2 OS=Mus musculus OX=10090 GN=Hsd17b4 PE=1 SV=3	5	16	5	79.4	0.83	0.931	0.981	1.024	0.877	1.172	1.064	1.101	0.938	1.002	1.058	0.993
P55264	Adenosine kinase OS=Mus musculus OX=10090 GN=Adk PE=1 SV=2	5	12	5	40.1	1.068	0.815	0.935	1.086	1.268	0.845	0.811	0.791	0.981	0.97	0.795	1.072
Q9R233	Tapasin OS=Mus musculus OX=10090 GN=Tapbp PE=1 SV=2	5	19	5	49.7	1.062	1.172	1.211	1.06	1.097	1.201	1.478	1.303	0.992	1.041	1.145	1.023
Q01768	Nucleoside diphosphate kinase B OS=Mus musculus OX=10090 GN=Nme2 PE=1 SV=1	8	104	5	17.4	1.295	1.107	1.07	1.061	1.355	1.099	1.067	1.166	1.2	1.114	1.058	1.169
Q8CI51	PDZ and LIM domain protein 5 OS=Mus musculus OX=10090 GN=Pdlim5 PE=1 SV=4	5	17	5	63.3	0.991	1.099	0.984	1.115	1.133	1.315	1.197	1.33	0.892	0.861	0.894	0.886
O09061	Proteasome subunit beta type-1 OS=Mus musculus OX=10090 GN=Psmb1 PE=1 SV=1	4	23	4	26.4	0.95	1.15	0.986	1.001	0.988	0.797	0.997	1.043	0.939	1.135	0.963	1.058
Q11011	Puromycin-sensitive aminopeptidase OS=Mus musculus OX=10090 GN=Npepps PE=1 SV=2	4	11	4	103.3	1.063	1.018	1.228	1.006	1.099	1.217	1.4	1.084	1.028	0.909	1.365	0.889
P27870	Proto-oncogene vav OS=Mus musculus OX=10090 GN=Vav1 PE=1 SV=1	4	14	4	98.1	0.922	1.191	0.952	0.99	0.932	1.439	1.099	1.065	0.849	1.129	0.983	1.102
P29699	Alpha-2-HS-glycoprotein OS=Mus musculus OX=10090 GN=Ahsg PE=1 SV=1	4	26	4	37.3	1.294	1.144	0.899	1.12	1.09	0.916	0.993	1.09	0.889	0.904	0.747	0.795
Q7TQH0	Ataxin-2-like protein OS=Mus musculus OX=10090 GN=Atxn2l PE=1 SV=1	4	12	4	110.6	1.233	1.157	1.009	1.008	1.657	1.288	1.048	1.027	1.326	1.195	1.109	0.697
Q9D554	Splicing factor 3A subunit 3 OS=Mus musculus OX=10090 GN=Sf3a3 PE=1 SV=2	4	24	4	58.8	0.878	1.028	1.095	0.921	0.998	1.018	1.11	0.932	0.985	1.003	1.06	0.856
Q8CDN6	Thioredoxin-like protein 1 OS=Mus musculus OX=10090 GN=Txnl1 PE=1 SV=3	4	11	4	32.2	0.923	0.906	1.082	0.937	0.816	0.908	0.946	0.85	1.165	1.07	1.377	1.123
P08752	Guanine nucleotide-binding protein G(i) subunit alpha-2 OS=Mus musculus OX=10090 GN=Gnai2 PE=1 SV=5	6	24	4	40.5	0.966	1.068	0.987	1.083	0.849	1.08	1.275	1.168	1.031	1.112	0.949	0.99
Q60972	Histone-binding protein RBBP4 OS=Mus musculus OX=10090 GN=Rbbp4 PE=1 SV=5	6	36	4	47.6	1.028	1.018	1.04	0.922	1.019	1.038	1.09	1.025	1.21	1.124	1.037	0.753
Q6ZWN5	40S ribosomal protein S9 OS=Mus musculus OX=10090 GN=Rps9 PE=1 SV=3	4	5	4	22.6	0.906	0.933	1.27	1.133	0.824	0.675	1.315	1.02	1.089	1.097	1.068	1.416
Q9JMH6	Thioredoxin reductase 1, cytoplasmic OS=Mus musculus OX=10090 GN=Txnrd1 PE=1 SV=3	4	10	4	67	0.971	1.069	1.171	1.027	1.017	1.097	1.079	1.121	1.123	1.09	1.146	1.107
Q9DCW4	Electron transfer flavoprotein subunit beta OS=Mus musculus OX=10090 GN=Etfb PE=1 SV=3	4	11	4	27.6	1.193	1.107	1.077	1.03	1.377	1.347	1.141	0.916	1.006	1.014	1.103	1.186
Q8VEM8	Phosphate carrier protein, mitochondrial OS=Mus musculus OX=10090 GN=Slc25a3 PE=1 SV=1	4	13	4	39.6	1.128	0.738	1.5	1.047	1.051	0.595	1.084	1.089	1.194	0.927	1.871	1.934
P08226	Apolipoprotein E OS=Mus musculus OX=10090 GN=Apoe PE=1 SV=2	4	12	4	35.8	1.065	0.952	0.695	0.916	1.286	1.18	1.126	1.3	1.029	1.041	1.046	1.079
Q6R891	Neurabin-2 OS=Mus musculus OX=10090 GN=Ppp1r9b PE=1 SV=1	4	14	4	89.5	0.984	1.191	0.924	1.056	1.096	1.27	0.776	1.033	1.149	0.957	0.924	0.956
Q8R2Z5	von Willebrand factor A domain-containing protein 1 OS=Mus musculus OX=10090 GN=Vwa1 PE=1 SV=1	4	5	4	44.7	1.047	1.279	1.069	1.006	1.248	2.102	1.235	1.104	1.021	0.986	0.81	1.084
P22892	AP-1 complex subunit gamma-1 OS=Mus musculus OX=10090 GN=Ap1g1 PE=1 SV=3	4	19	4	91.3	1.038	1.039	1.083	0.976	1.112	1.05	1.098	0.872	1.023	1.131	1.135	0.914
Q99KJ8	Dynactin subunit 2 OS=Mus musculus OX=10090 GN=Dctn2 PE=1 SV=3	4	12	4	44.1	0.98	0.973	1.1	1.029	1.038	0.948	1.054	1.018	1.007	0.959	0.94	0.982
Q9D379	Epoxide hydrolase 1 OS=Mus musculus OX=10090 GN=Ephx1 PE=1 SV=2	4	12	4	52.5	0.831	0.928	0.91	1.018	0.798	0.896	1.127	1.126	0.898	1.124	0.887	1.203
P61982	14-3-3 protein gamma OS=Mus musculus OX=10090 GN=Ywhag PE=1 SV=2	9	52	4	28.3	1.034	0.787	1.387	1.096	0.988	0.429	1.456	1.038	1.054	1.272	1.327	1.303
O35678	Monoglyceride lipase OS=Mus musculus OX=10090 GN=Mgll PE=1 SV=1	4	13	4	33.4	0.745	1.071	1.12	1.043	0.844	1.603	1.261	1.114	0.963	0.91	1.066	1.51
Q8C0C7	Phenylalanine--tRNA ligase alpha subunit OS=Mus musculus OX=10090 GN=Farsa PE=1 SV=1	4	14	4	57.6	1.112	0.901	1.213	1.115	1.133	1.05	1.078	0.965	1.071	0.817	1.121	0.919
P54775	26S proteasome regulatory subunit 6B OS=Mus musculus OX=10090 GN=Psmc4 PE=1 SV=2	4	10	4	47.4	1.173	1.13	1.305	0.919	1.003	1.347	1.037	0.881	1.303	1.187	1.366	0.896
P58771	Tropomyosin alpha-1 chain OS=Mus musculus OX=10090 GN=Tpm1 PE=1 SV=1	7	36	4	32.7	0.917	1.173	0.972	0.98	1.025	1.358	0.967	0.966	0.906	0.966	0.862	0.959
Q8BH04	Phosphoenolpyruvate carboxykinase [GTP], mitochondrial OS=Mus musculus OX=10090 GN=Pck2 PE=1 SV=1	4	13	4	70.5	1.295	1.011	0.895	1.026	1.332	1.286	1.112	0.958	1.271	0.991	0.783	0.977
Q9CT10	Ran-binding protein 3 OS=Mus musculus OX=10090 GN=Ranbp3 PE=1 SV=2	4	18	4	52.5	1.184	1.181	1.007	0.939	1.362	1.26	1.166	0.941	1.24	1.22	0.843	1.102
Q91ZA3	Propionyl-CoA carboxylase alpha chain, mitochondrial OS=Mus musculus OX=10090 GN=Pcca PE=1 SV=2	4	7	4	79.9	1.398	0.876	1.174	1.066	1.586	0.868	0.973	0.658	1.14	0.895	1.101	1.146
P80318	T-complex protein 1 subunit gamma OS=Mus musculus OX=10090 GN=Cct3 PE=1 SV=1	4	33	4	60.6	0.944	1.031	1.202	1.038	0.964	1.091	1.161	1.062	1.039	1.056	1.097	0.954
P62196	26S proteasome regulatory subunit 8 OS=Mus musculus OX=10090 GN=Psmc5 PE=1 SV=1	4	16	4	45.6	1.274	1.196	1.181	1.018	1.151	1.114	1.24	1.061	1.217	1.297	1.229	0.983
P18760	Cofilin-1 OS=Mus musculus OX=10090 GN=Cfl1 PE=1 SV=3	5	23	4	18.5	0.931	0.687	1.081	0.87	0.936	0.508	1.056	0.791	1.007	1.052	1.053	1.281
Q9CZN7	Serine hydroxymethyltransferase, mitochondrial OS=Mus musculus OX=10090 GN=Shmt2 PE=1 SV=1	4	7	4	55.7	0.792	1.086	1.346	1	0.854	1.214	1.042	1.131	1.176	1.102	1.06	0.867
P47754	F-actin-capping protein subunit alpha-2 OS=Mus musculus OX=10090 GN=Capza2 PE=1 SV=3	4	12	4	32.9	0.753	0.895	1.162	0.939	0.759	0.762	1.212	0.982	0.903	1.13	1.428	1.047
Q8BH61	Coagulation factor XIII A chain OS=Mus musculus OX=10090 GN=F13a1 PE=1 SV=3	4	8	4	83.2	0.992	1.072	0.929	0.969	1.282	1.147	1.143	1.149	1.056	1.17	1.245	1.345
Q8QZS1	3-hydroxyisobutyryl-CoA hydrolase, mitochondrial OS=Mus musculus OX=10090 GN=Hibch PE=1 SV=1	4	9	4	43	1.002	0.937	1.074	1.029	1.305	0.989	1.136	0.944	0.98	1.053	1.005	1.192
Q7TNC4	Putative RNA-binding protein Luc7-like 2 OS=Mus musculus OX=10090 GN=Luc7l2 PE=1 SV=1	5	12	4	46.6	0.944	1.418	0.68	0.906	1.025	1.667	0.779	1.011	1.132	1.147	0.512	0.963
P10639	Thioredoxin OS=Mus musculus OX=10090 GN=Txn PE=1 SV=3	4	44	4	11.7	0.929	0.871	0.803	0.89	0.791	0.587	0.549	0.852	0.962	1.177	0.613	0.774
Q99KC8	von Willebrand factor A domain-containing protein 5A OS=Mus musculus OX=10090 GN=Vwa5a PE=1 SV=2	4	18	4	87.1	1.074	1.129	1.122	1.056	1.196	1.161	1.226	1.051	1.083	1.075	1.126	1.187
O08529	Calpain-2 catalytic subunit OS=Mus musculus OX=10090 GN=Capn2 PE=1 SV=4	4	12	4	79.8	0.902	1.187	1.035	1.2	1.035	1.324	1.213	1.085	0.878	0.994	0.97	1.247
Q99LR1	Lysophosphatidylserine lipase ABHD12 OS=Mus musculus OX=10090 GN=Abhd12 PE=1 SV=2	4	12	4	45.2	0.887	0.956	0.982	0.959	1.065	1.207	1.092	1.149	1.051	1.351	1.22	1.249
P31725	Protein S100-A9 OS=Mus musculus OX=10090 GN=S100a9 PE=1 SV=3	4	88	4	13	0.725	0.618	0.465	0.626	0.86	0.625	0.671	0.742	1.226	1.378	0.874	0.888
P51174	Long-chain specific acyl-CoA dehydrogenase, mitochondrial OS=Mus musculus OX=10090 GN=Acadl PE=1 SV=2	4	12	4	47.9	1.079	1.012	0.984	1.058	1.147	1.094	1.072	1.156	1.105	0.999	1.064	1.234
Q9D0F3	Protein ERGIC-53 OS=Mus musculus OX=10090 GN=Lman1 PE=1 SV=1	4	13	4	57.8	1.101	0.811	0.926	1.159	1.208	0.717	0.999	0.893	0.982	0.934	0.965	1.247
O09106	Histone deacetylase 1 OS=Mus musculus OX=10090 GN=Hdac1 PE=1 SV=1	5	12	4	55	0.912	0.871	1.341	1.057	1.071	0.775	1.092	1.134	1.07	1.041	1.125	1.023
P62259	14-3-3 protein epsilon OS=Mus musculus OX=10090 GN=Ywhae PE=1 SV=1	6	78	4	29.2	1.097	1.045	1.265	1.233	1.077	0.979	1.142	1.304	1.124	1.278	1.339	1.318
P14685	26S proteasome non-ATPase regulatory subunit 3 OS=Mus musculus OX=10090 GN=Psmd3 PE=1 SV=3	4	20	4	60.7	1.071	1.022	1.241	1.033	1.17	0.939	1.057	1.05	1.141	1.145	1.223	1.155
Q9Z110	Delta-1-pyrroline-5-carboxylate synthase OS=Mus musculus OX=10090 GN=Aldh18a1 PE=1 SV=2	4	9	4	87.2	0.935	0.786	1.243	0.922	1.035	0.785	0.9	1.126	1.315	1.037	0.947	0.847
P56395	Cytochrome b5 OS=Mus musculus OX=10090 GN=Cyb5a PE=1 SV=2	4	23	4	15.2	1.146	1.079	1.078	1.065	1.13	0.945	1.01	0.831	1.135	1.034	1.046	1.045
Q8C052	Microtubule-associated protein 1S OS=Mus musculus OX=10090 GN=Map1s PE=1 SV=2	4	30	4	102.9	1.071	1.042	1.07	1.06	1.242	1.329	1.113	1.122	0.956	0.987	1.08	0.937
P97494	Glutamate--cysteine ligase catalytic subunit OS=Mus musculus OX=10090 GN=Gclc PE=1 SV=4	4	7	4	72.5	0.975	0.892	0.987	1.241	0.925	0.842	0.857	1.134	0.889	1.065	0.798	0.77
O08915	AH receptor-interacting protein OS=Mus musculus OX=10090 GN=Aip PE=1 SV=1	4	18	4	37.6	1.156	1.306	1.008	0.966	1.191	1.322	1.062	1.114	1.065	1.034	1.016	1.022
P62748	Hippocalcin-like protein 1 OS=Mus musculus OX=10090 GN=Hpcal1 PE=1 SV=2	4	8	4	22.3	0.981	1.167	1.105	1.04	1.161	1.424	1.23	1.038	1.167	1.004	0.986	1.237
O70251	Elongation factor 1-beta OS=Mus musculus OX=10090 GN=Eef1b PE=1 SV=5	4	14	4	24.7	1.084	0.854	1.217	0.905	1.088	0.979	0.861	0.704	1.185	1.034	1.139	1.211
A2AQ07	Tubulin beta-1 chain OS=Mus musculus OX=10090 GN=Tubb1 PE=1 SV=1	6	12	4	50.4	1.345	0.969	0.742	1.003	1.107	0.966	0.867	1.155	0.972	0.956	1.073	0.985
Q80TY0	Formin-binding protein 1 OS=Mus musculus OX=10090 GN=Fnbp1 PE=1 SV=2	4	10	4	71.3	1.171	1.028	0.926	1.06	1.123	1.294	1.033	1.069	0.974	0.925	0.901	0.999
P27601	Guanine nucleotide-binding protein subunit alpha-13 OS=Mus musculus OX=10090 GN=Gna13 PE=1 SV=1	4	10	4	44	1.295	1.097	1.029	1.094	1.247	1	1.031	1.227	1.164	1.094	1.03	1.089
P46471	26S proteasome regulatory subunit 7 OS=Mus musculus OX=10090 GN=Psmc2 PE=1 SV=5	4	9	4	48.6	1.086	0.819	1.072	0.926	1.033	0.63	1.056	0.804	1.002	1.174	0.983	0.938
Q8BWT1	3-ketoacyl-CoA thiolase, mitochondrial OS=Mus musculus OX=10090 GN=Acaa2 PE=1 SV=3	4	29	4	41.8	0.962	0.891	0.938	0.969	1.065	1.095	1.035	0.973	0.979	0.996	0.883	0.981
P10922	Histone H1.0 OS=Mus musculus OX=10090 GN=H1f0 PE=2 SV=4	4	16	4	20.8	0.842	0.811	0.639	1.169	0.799	0.836	0.907	0.881	0.86	0.749	0.574	0.874
Q8C7R4	Ubiquitin-like modifier-activating enzyme 6 OS=Mus musculus OX=10090 GN=Uba6 PE=1 SV=1	4	14	4	117.9	1	1.159	1.283	0.997	1.171	1.42	1.092	1.068	1.092	1.152	0.898	0.94
Q9Z0E6	Guanylate-binding protein 2 OS=Mus musculus OX=10090 GN=Gbp2 PE=1 SV=1	4	15	4	66.7	0.925	0.949	1.023	1.037	0.894	0.98	1.275	1.151	0.767	0.924	0.97	1.054
Q61093	Cytochrome b-245 heavy chain OS=Mus musculus OX=10090 GN=Cybb PE=1 SV=1	4	11	4	65.3	1.15	1.086	1.144	1.096	1.104	0.997	0.964	1.073	1.152	1.15	1.207	1.302
Q9CQX8	28S ribosomal protein S36, mitochondrial OS=Mus musculus OX=10090 GN=Mrps36 PE=1 SV=1	4	9	4	11.1	1.023	0.951	1.036	1.041	1.019	1.137	1.005	1.002	1.069	1.019	0.969	0.928
Q99L04	Dehydrogenase/reductase SDR family member 1 OS=Mus musculus OX=10090 GN=Dhrs1 PE=1 SV=1	4	10	4	34	1.036	1.085	0.855	0.98	1.009	0.939	0.794	0.937	1.083	1.147	0.952	0.73
P46935	E3 ubiquitin-protein ligase NEDD4 OS=Mus musculus OX=10090 GN=Nedd4 PE=1 SV=3	4	11	4	102.6	1.018	1.002	0.843	0.921	1.309	1.199	0.882	1.048	1.161	0.979	1.016	1.058
Q9JM76	Actin-related protein 2/3 complex subunit 3 OS=Mus musculus OX=10090 GN=Arpc3 PE=1 SV=3	4	29	4	20.5	0.722	0.954	0.871	0.975	0.713	0.811	0.972	1.047	0.657	1.058	0.822	0.633
O35129	Prohibitin-2 OS=Mus musculus OX=10090 GN=Phb2 PE=1 SV=1	4	12	4	33.3	1.048	1.032	1.176	1.055	0.958	0.837	1.168	0.929	1.109	1.168	1.213	1.185
Q99P72	Reticulon-4 OS=Mus musculus OX=10090 GN=Rtn4 PE=1 SV=2	4	10	4	126.5	0.849	0.724	0.786	0.81	0.834	0.613	1.225	0.838	0.855	0.909	0.79	0.673
Q9JHR7	Insulin-degrading enzyme OS=Mus musculus OX=10090 GN=Ide PE=1 SV=1	4	11	4	117.7	1.091	1.05	0.883	1.175	1.086	1.1	0.903	1.258	1.081	1.027	0.863	1.06
P26369	Splicing factor U2AF 65 kDa subunit OS=Mus musculus OX=10090 GN=U2af2 PE=1 SV=3	4	13	4	53.5	1.087	1.031	1.041	0.966	1.007	1.052	0.993	0.978	0.993	1.013	0.961	0.602
Q8K183	Pyridoxal kinase OS=Mus musculus OX=10090 GN=Pdxk PE=1 SV=1	4	29	4	35	1.006	1.112	1.079	1.146	1.386	1.172	1.131	1.131	0.937	1.008	0.931	1.22
P47962	60S ribosomal protein L5 OS=Mus musculus OX=10090 GN=Rpl5 PE=1 SV=3	4	27	4	34.4	1.214	0.939	1.261	1.12	1.266	1.128	0.984	1.049	1.25	1.033	1.097	1.207
Q9WV92	Band 4.1-like protein 3 OS=Mus musculus OX=10090 GN=Epb41l3 PE=1 SV=1	6	11	4	103.3	0.9	1.054	1.045	0.857	0.999	1.037	1.004	0.895	1.096	1.118	1.071	1.034
Q91VW3	SH3 domain-binding glutamic acid-rich-like protein 3 OS=Mus musculus OX=10090 GN=Sh3bgrl3 PE=1 SV=1	4	35	4	10.5	0.801	0.701	0.915	0.909	0.819	0.533	1.069	0.92	0.867	0.902	0.946	0.868
P35979	60S ribosomal protein L12 OS=Mus musculus OX=10090 GN=Rpl12 PE=1 SV=2	4	32	4	17.8	0.942	0.929	0.982	1.029	1.057	1.122	0.952	0.972	1.012	0.928	0.931	0.633
P56399	Ubiquitin carboxyl-terminal hydrolase 5 OS=Mus musculus OX=10090 GN=Usp5 PE=1 SV=1	4	21	4	95.8	0.974	1.059	0.904	1.013	0.943	0.933	1.143	1.144	0.903	0.975	1.091	4.684
Q9QZE7	Translin-associated protein X OS=Mus musculus OX=10090 GN=Tsnax PE=1 SV=1	4	8	4	32.9	1.243	0.986	1.349	1.027	1.152	0.966	1.429	1.062	1.035	1.087	1.481	1.05
P42225	Signal transducer and activator of transcription 1 OS=Mus musculus OX=10090 GN=Stat1 PE=1 SV=1	4	12	4	87.1	1.17	1.02	0.987	1.665	1.081	0.9	1.093	1.657	0.986	1.07	0.937	1.035
Q9CPV4	Glyoxalase domain-containing protein 4 OS=Mus musculus OX=10090 GN=Glod4 PE=1 SV=1	4	17	4	33.3	1.038	1.192	1.133	1.094	1.038	1.063	1.149	1.155	0.864	0.926	0.947	0.673
P22907	Porphobilinogen deaminase OS=Mus musculus OX=10090 GN=Hmbs PE=1 SV=2	4	10	4	39.3	0.826	1.02	1.593	0.88	1	1.208	0.771	0.751	1.881	1.093	1.289	1.112
Q64514	Tripeptidyl-peptidase 2 OS=Mus musculus OX=10090 GN=Tpp2 PE=1 SV=3	4	7	4	139.8	0.734	1.128	0.919	0.956	0.744	1.123	1.079	0.988	0.857	1.107	1.033	1.145
Q00PI9	Heterogeneous nuclear ribonucleoprotein U-like protein 2 OS=Mus musculus OX=10090 GN=Hnrnpul2 PE=1 SV=2	4	11	4	84.9	1.817	1.015	0.991	1.162	1.544	1.461	0.702	1.347	0.895	1.157	0.725	1.057
P63037	DnaJ homolog subfamily A member 1 OS=Mus musculus OX=10090 GN=Dnaja1 PE=1 SV=1	4	17	4	44.8	1.076	0.936	1.089	1.022	1.173	0.842	0.955	0.976	1.249	1.089	1.03	1.149
Q3UPL0	Protein transport protein Sec31A OS=Mus musculus OX=10090 GN=Sec31a PE=1 SV=2	4	13	4	133.5	1.183	1.076	0.937	1.461	1.499	1.367	0.99	1.353	1.172	1	0.864	0.959
P62317	Small nuclear ribonucleoprotein Sm D2 OS=Mus musculus OX=10090 GN=Snrpd2 PE=1 SV=1	4	9	4	13.5	1.247	0.863	0.948	0.885	1.167	0.931	0.747	0.976	0.884	0.96	0.864	0.761
Q99JI6	Ras-related protein Rap-1b OS=Mus musculus OX=10090 GN=Rap1b PE=1 SV=2	4	9	4	20.8	0.705	0.821	0.87	1.064	0.729	0.404	1.083	1.009	0.976	1.157	1.154	1.043
Q99MD9	Nuclear autoantigenic sperm protein OS=Mus musculus OX=10090 GN=Nasp PE=1 SV=2	4	11	4	83.9	1.068	0.971	1.165	0.946	1.159	0.917	1.109	1.067	1.005	1.071	1.106	0.584
Q9WV54	Acid ceramidase OS=Mus musculus OX=10090 GN=Asah1 PE=1 SV=1	4	9	4	44.6	0.825	1.095	0.709	0.931	0.82	1.107	0.748	0.941	0.998	1.185	0.72	0.731
P28653	Biglycan OS=Mus musculus OX=10090 GN=Bgn PE=1 SV=1	4	20	4	41.6	0.927	1.113	1.003	1.087	1.057	1.098	1.172	1.143	0.842	0.822	0.741	0.974
Q02819	Nucleobindin-1 OS=Mus musculus OX=10090 GN=Nucb1 PE=1 SV=2	4	10	4	53.4	1.077	0.945	1.001	0.965	0.879	0.85	1.101	0.926	1.087	1.107	0.994	1.049
Q60668	Heterogeneous nuclear ribonucleoprotein D0 OS=Mus musculus OX=10090 GN=Hnrnpd PE=1 SV=2	5	17	4	38.3	0.892	0.851	1.028	0.868	0.876	0.616	0.938	0.997	1.06	1.122	1.149	1.085
P22315	Ferrochelatase, mitochondrial OS=Mus musculus OX=10090 GN=Fech PE=1 SV=2	4	16	4	47.1	0.565	0.661	1.531	0.763	0.576	0.729	0.791	0.64	1.449	1.155	1.229	0.977
P62137	Serine/threonine-protein phosphatase PP1-alpha catalytic subunit OS=Mus musculus OX=10090 GN=Ppp1ca PE=1 SV=1	4	32	4	37.5	1.041	1.035	1.167	1.063	1.098	1.069	1.241	1.156	1.045	1.064	1.025	0.911
P62281	40S ribosomal protein S11 OS=Mus musculus OX=10090 GN=Rps11 PE=1 SV=3	4	9	4	18.4	1.222	0.777	1.278	0.935	1.216	1.467	0.653	0.973	0.973	0.812	0.935	0.984
Q61335	B-cell receptor-associated protein 31 OS=Mus musculus OX=10090 GN=Bcap31 PE=1 SV=4	4	16	4	27.9	1.144	1.211	1.289	1.075	1.144	0.85	1.205	1.078	1.209	1.539	1.27	1.261
Q9QYC0	Alpha-adducin OS=Mus musculus OX=10090 GN=Add1 PE=1 SV=2	4	17	4	80.6	0.933	1.139	0.984	1.01	0.889	1.084	1.067	1.075	0.944	1.148	0.921	0.989
Q9EP69	Phosphatidylinositide phosphatase SAC1 OS=Mus musculus OX=10090 GN=Sacm1l PE=1 SV=1	4	6	4	66.9	1.177	0.829	0.914	1.086	1.236	0.66	1.072	1.236	1.017	0.994	0.787	1.037
Q9D2G2	Dihydrolipoyllysine-residue succinyltransferase component of 2-oxoglutarate dehydrogenase complex, mitochondrial OS=Mus musculus OX=10090 GN=Dlst PE=1 SV=1	4	17	4	49	1	0.958	1.229	1.045	1.051	0.899	1.112	1.099	1.12	1.082	1.001	1.045
Q80WQ2	Protein VAC14 homolog OS=Mus musculus OX=10090 GN=Vac14 PE=1 SV=1	4	10	4	88	1.286	1.233	0.958	1.052	1.267	1.316	1.022	1.02	0.998	1.07	0.98	1.26
P43275	Histone H1.1 OS=Mus musculus OX=10090 GN=Hist1h1a PE=1 SV=2	6	102	4	21.8	1.167	0.883	1.133	0.895	0.987	0.803	0.982	1.037	1.184	1.125	1.058	0.992
P01901	H-2 class I histocompatibility antigen, K-B alpha chain OS=Mus musculus OX=10090 GN=H2-K1 PE=1 SV=1	5	27	4	41.3	1.894	1.108	1.3	1.008	2.088	1.152	1.153	1.259	1.472	0.984	1.04	0.807
Q99JW4	LIM and senescent cell antigen-like-containing domain protein 1 OS=Mus musculus OX=10090 GN=Lims1 PE=1 SV=3	4	19	4	37.2	1.189	1.121	0.72	1.01	0.727	0.972	0.687	1.075	0.858	1.125	0.566	0.311
P70296	Phosphatidylethanolamine-binding protein 1 OS=Mus musculus OX=10090 GN=Pebp1 PE=1 SV=3	4	31	4	20.8	1.016	1.015	1.013	0.974	0.989	0.962	0.992	0.972	0.981	1.012	0.806	0.813
P12970	60S ribosomal protein L7a OS=Mus musculus OX=10090 GN=Rpl7a PE=1 SV=2	4	12	4	30	0.895	0.811	0.823	1.056	0.941	0.932	0.683	0.896	1.109	0.932	0.82	0.998
Q9QUI0	Transforming protein RhoA OS=Mus musculus OX=10090 GN=Rhoa PE=1 SV=1	4	28	4	21.8	1.052	0.95	0.894	0.933	0.876	0.869	0.797	0.908	1.007	1.14	0.907	0.948
P25206	DNA replication licensing factor MCM3 OS=Mus musculus OX=10090 GN=Mcm3 PE=1 SV=2	4	9	4	91.5	0.961	0.902	1.478	0.861	0.998	1.039	0.918	0.817	1.058	1.17	1.229	1.373
Q9Z2U1	Proteasome subunit alpha type-5 OS=Mus musculus OX=10090 GN=Psma5 PE=1 SV=1	4	26	4	26.4	0.896	1.021	1.185	1.139	0.897	0.96	1.358	1.26	0.998	1.085	1.1	1.116
Q9Z0H4	CUGBP Elav-like family member 2 OS=Mus musculus OX=10090 GN=Celf2 PE=1 SV=1	5	20	4	54.2	1.041	1.051	1.134	1	1.114	1.142	1.13	1.082	0.947	0.992	1.084	0.885
Q5XJY5	Coatomer subunit delta OS=Mus musculus OX=10090 GN=Arcn1 PE=1 SV=2	4	25	4	57.2	1.203	0.98	0.929	1.028	1.099	1.03	1.08	0.989	0.902	0.913	0.879	0.976
Q91WD5	NADH dehydrogenase [ubiquinone] iron-sulfur protein 2, mitochondrial OS=Mus musculus OX=10090 GN=Ndufs2 PE=1 SV=1	4	16	4	52.6	1.041	1.114	1.233	1.06	1.07	1.234	1.141	1.074	1.028	1.035	0.893	1.002
Q920A5	Retinoid-inducible serine carboxypeptidase OS=Mus musculus OX=10090 GN=Scpep1 PE=1 SV=2	4	10	4	50.9	1.158	1.065	1.402	1.171	1.087	1.375	1.119	1.241	1.32	1.106	1.557	0.903
Q9Z2U0	Proteasome subunit alpha type-7 OS=Mus musculus OX=10090 GN=Psma7 PE=1 SV=1	4	12	4	27.8	0.978	1.105	0.98	0.953	0.945	1.016	0.941	0.878	1.04	1.091	1.189	0.95
Q8BMS1	Trifunctional enzyme subunit alpha, mitochondrial OS=Mus musculus OX=10090 GN=Hadha PE=1 SV=1	4	12	4	82.6	0.881	0.745	1.083	0.977	0.889	0.816	1.052	0.942	0.981	0.971	0.976	1.059
O08585	Clathrin light chain A OS=Mus musculus OX=10090 GN=Clta PE=1 SV=2	4	10	4	25.6	0.856	0.981	1.021	0.953	0.883	0.859	1.009	0.991	1.005	0.994	1.096	0.673
Q8K2Y9	Cerebral cavernous malformations protein 2 homolog OS=Mus musculus OX=10090 GN=Ccm2 PE=1 SV=1	4	7	4	49.9	0.939	0.718	0.879	1.032	1.192	0.418	0.902	1.103	1.076	0.876	0.9	0.957
Q3UZ39	Leucine-rich repeat flightless-interacting protein 1 OS=Mus musculus OX=10090 GN=Lrrfip1 PE=1 SV=2	4	11	4	79.2	1.086	0.887	0.949	1.062	1.201	0.92	1.095	1.176	1.147	0.903	0.921	0.88
Q9JI11	Serine/threonine-protein kinase 4 OS=Mus musculus OX=10090 GN=Stk4 PE=1 SV=1	4	9	4	55.5	1.114	1.21	0.929	1.286	1.314	1.328	1.06	1.531	0.958	1.021	0.957	0.867
Q91YT0	NADH dehydrogenase [ubiquinone] flavoprotein 1, mitochondrial OS=Mus musculus OX=10090 GN=Ndufv1 PE=1 SV=1	4	9	4	50.8	1.022	0.994	0.852	0.979	1.165	0.964	0.995	1.118	1.066	0.936	0.912	0.739
Q8C0L6	Peroxisomal N(1)-acetyl-spermine/spermidine oxidase OS=Mus musculus OX=10090 GN=Paox PE=1 SV=3	4	10	4	55.4	1.186	1.189	1.175	1.022	1.085	1.298	1.249	1.118	1.009	1.108	1.098	1.075
P56959	RNA-binding protein FUS OS=Mus musculus OX=10090 GN=Fus PE=1 SV=1	4	15	4	52.6	0.925	0.696	1.151	0.854	0.898	0.622	1.51	0.84	0.964	0.884	0.95	0.476
P62983	Ubiquitin-40S ribosomal protein S27a OS=Mus musculus OX=10090 GN=Rps27a PE=1 SV=2	4	77	4	17.9	0.924	0.85	0.964	0.857	1.042	0.817	0.924	0.922	0.914	0.954	0.922	0.9
Q99KK7	Dipeptidyl peptidase 3 OS=Mus musculus OX=10090 GN=Dpp3 PE=1 SV=2	4	22	4	82.8	1.186	1.186	1.003	1.008	1.215	1.26	1.046	0.988	1.047	1.101	0.933	1.065
E9Q1P8	Interferon regulatory factor 2-binding protein 2 OS=Mus musculus OX=10090 GN=Irf2bp2 PE=1 SV=1	4	7	4	59.3	1.133	1.329	0.708	1.194	1.302	1.731	1.358	1.214	1.255	0.907	0.718	1.189
P02463	Collagen alpha-1(IV) chain OS=Mus musculus OX=10090 GN=Col4a1 PE=1 SV=4	4	15	4	160.6	1.015	1.04	0.908	0.93	0.916	1.27	1.117	1.13	0.792	1.083	0.786	0.53
B2RY56	RNA-binding protein 25 OS=Mus musculus OX=10090 GN=Rbm25 PE=1 SV=2	4	9	4	99.5	0.947	1.061	1.004	1.079	0.976	1.158	0.945	1.041	1.073	1.041	1.01	0.991
Q9QUM9	Proteasome subunit alpha type-6 OS=Mus musculus OX=10090 GN=Psma6 PE=1 SV=1	4	25	4	27.4	1.412	1.133	1.335	1.085	1.247	1.056	1.262	1.109	1.308	1.069	1.327	1.151
P28352	DNA-(apurinic or apyrimidinic site) lyase OS=Mus musculus OX=10090 GN=Apex1 PE=1 SV=2	3	19	3	35.5	1.022	0.973	1.155	0.985	0.976	1.068	1.093	1.018	0.928	1.093	1.17	1.164
Q8VBT9	Tether containing UBX domain for GLUT4 OS=Mus musculus OX=10090 GN=Aspscr1 PE=1 SV=1	3	6	3	59.8	1.068	0.826	1.04	1.023	1.009	0.798	1.121	1.067	0.979	0.933	1.039	0.829
Q8BG05	Heterogeneous nuclear ribonucleoprotein A3 OS=Mus musculus OX=10090 GN=Hnrnpa3 PE=1 SV=1	4	50	3	39.6	1.19	1.148	1.199	0.922	1.041	1.256	1.155	0.95	1.176	1.064	1.057	0.885
P56391	Cytochrome c oxidase subunit 6B1 OS=Mus musculus OX=10090 GN=Cox6b1 PE=1 SV=2	3	11	3	10.1	0.954	0.842	0.949	0.972	1.006	0.837	0.782	1.076	1.058	1.085	0.745	0.907
Q8CHP8	Glycerol-3-phosphate phosphatase OS=Mus musculus OX=10090 GN=Pgp PE=1 SV=1	3	7	3	34.5	0.893	1.303	1.059	1.003	1.048	1.16	1.224	0.991	0.97	1.189	1.036	0.878
O09167	60S ribosomal protein L21 OS=Mus musculus OX=10090 GN=Rpl21 PE=1 SV=3	3	9	3	18.6	1.107	0.945	1.069	1.154	1.196	0.733	0.897	1.085	1.046	1.52	1.003	1.035
P54227	Stathmin OS=Mus musculus OX=10090 GN=Stmn1 PE=1 SV=2	3	7	3	17.3	0.835	0.931	1.327	0.97	0.9	0.977	0.825	0.943	1.085	1.187	1.254	1.052
P83940	Elongin-C OS=Mus musculus OX=10090 GN=Eloc PE=1 SV=1	3	8	3	12.5	1.143	0.961	1.195	1.019	1.227	0.998	1.092	1.115	1.124	1.08	1.108	1.033
O54825	Bystin OS=Mus musculus OX=10090 GN=Bysl PE=1 SV=3	3	12	3	49.8	0.954	0.923	1.1	0.923	1.011	1.17	1.037	0.875	1.135	0.977	0.956	0.964
Q80UW8	DNA-directed RNA polymerases I, II, and III subunit RPABC1 OS=Mus musculus OX=10090 GN=Polr2e PE=1 SV=1	3	8	3	24.6	1.031	1.095	1.114	0.95	1.16	1.202	1.006	0.947	1.222	1.051	0.915	1.38
Q9DBR0	A-kinase anchor protein 8 OS=Mus musculus OX=10090 GN=Akap8 PE=1 SV=1	3	5	3	76.2	1.068	1.03	0.999	1.255	1.078	1.064	0.897	1.163	1.183	1.087	0.883	1.109
Q6ZPJ3	(E3-independent) E2 ubiquitin-conjugating enzyme UBE2O OS=Mus musculus OX=10090 GN=Ube2o PE=1 SV=3	3	8	3	140.7	1.14	0.972	1.063	1.054	1.211	1.215	0.957	1.212	1.161	1.014	1.016	1.137
P61971	Nuclear transport factor 2 OS=Mus musculus OX=10090 GN=Nutf2 PE=1 SV=1	3	22	3	14.5	1.076	1.311	1.201	1.17	0.968	1.456	1.085	1.396	0.973	1.047	0.816	0.863
P62849	40S ribosomal protein S24 OS=Mus musculus OX=10090 GN=Rps24 PE=1 SV=1	3	6	3	15.4	0.825	0.903	1.152	0.964	0.867	1.209	0.8	0.903	0.935	0.96	1.21	0.908
P14901	Heme oxygenase 1 OS=Mus musculus OX=10090 GN=Hmox1 PE=1 SV=1	3	20	3	32.9	1.057	0.934	1.024	0.914	0.917	0.957	1.004	0.886	1.06	1.2	1.114	1.308
Q3UEB3	Poly(U)-binding-splicing factor PUF60 OS=Mus musculus OX=10090 GN=Puf60 PE=1 SV=2	3	8	3	60.2	1.039	0.995	1.168	1.094	0.97	1.005	1.063	1.083	1.136	0.927	1.134	1.045
Q61545	RNA-binding protein EWS OS=Mus musculus OX=10090 GN=Ewsr1 PE=1 SV=2	3	13	3	68.4	0.89	0.591	0.566	1.033	0.844	0.561	0.615	1.208	0.821	0.694	0.499	1.137
Q9Z0X1	Apoptosis-inducing factor 1, mitochondrial OS=Mus musculus OX=10090 GN=Aifm1 PE=1 SV=1	3	8	3	66.7	1.02	1.014	1.009	0.908	1.252	1.045	1.04	1.121	1.101	0.994	0.975	0.756
P35329	B-cell receptor CD22 OS=Mus musculus OX=10090 GN=Cd22 PE=1 SV=1	3	9	3	96.5	1.104	1.049	0.958	1.038	1.219	1.246	1.108	1.103	0.985	1.017	0.923	1.034
P15864	Histone H1.2 OS=Mus musculus OX=10090 GN=Hist1h1c PE=1 SV=2	9	369	3	21.3	0.981	1.054	0.969	1.037	1.054	1.052	1.052	1.186	1.066	1.076	0.94	0.914
Q6PE01	U5 small nuclear ribonucleoprotein 40 kDa protein OS=Mus musculus OX=10090 GN=Snrnp40 PE=1 SV=1	3	13	3	39.3	0.97	0.947	0.924	1.026	0.921	0.981	0.989	1.027	0.944	1.02	0.861	0.798
Q9D1P4	Cysteine and histidine-rich domain-containing protein 1 OS=Mus musculus OX=10090 GN=Chordc1 PE=1 SV=1	3	15	3	37.3	1.002	1.033	1.147	1.006	0.952	0.921	1.082	1.122	0.989	1.003	0.984	0.833
Q9WUM3	Coronin-1B OS=Mus musculus OX=10090 GN=Coro1b PE=1 SV=1	3	15	3	53.9	1.084	0.955	0.986	1.01	1.077	0.843	1.048	0.987	0.979	0.933	0.928	1.078
P40630	Transcription factor A, mitochondrial OS=Mus musculus OX=10090 GN=Tfam PE=1 SV=2	3	5	3	28	1.155	1.256	1.224	0.909	1.276	1.407	1.199	0.974	1.015	1.075	0.926	0.897
Q64471	Glutathione S-transferase theta-1 OS=Mus musculus OX=10090 GN=Gstt1 PE=1 SV=4	3	10	3	27.4	0.951	1.302	1.11	1.109	1.056	1.43	0.962	1.194	1.021	0.855	1.076	1.05
P01887	Beta-2-microglobulin OS=Mus musculus OX=10090 GN=B2m PE=1 SV=2	3	10	3	13.8	1.083	1.365	0.948	1.056	0.916	1.758	1.391	1.105	0.983	1.024	0.816	0.844
P97314	Cysteine and glycine-rich protein 2 OS=Mus musculus OX=10090 GN=Csrp2 PE=1 SV=3	3	13	3	20.9	0.925	1.137	1.014	0.94	1.112	1.242	0.844	1.072	0.902	1.007	0.796	0.679
Q99LC5	Electron transfer flavoprotein subunit alpha, mitochondrial OS=Mus musculus OX=10090 GN=Etfa PE=1 SV=2	3	11	3	35	0.983	0.774	0.945	1.034	1.073	0.896	1.058	1.018	0.957	0.901	0.916	1.008
P23492	Purine nucleoside phosphorylase OS=Mus musculus OX=10090 GN=Pnp PE=1 SV=2	3	24	3	32.3	1.332	1.02	1.448	1.072	1.545	0.89	1.062	1.149	1.308	1.114	1.167	1.219
Q8R5H1	Ubiquitin carboxyl-terminal hydrolase 15 OS=Mus musculus OX=10090 GN=Usp15 PE=1 SV=1	3	7	3	112.3	1.198	0.839	1.091	1.226	1.191	0.64	0.873	1.169	1.059	0.996	1.161	1.057
P14438	H-2 class II histocompatibility antigen, A-U alpha chain (Fragment) OS=Mus musculus OX=10090 GN=H2-Aa PE=1 SV=1	3	20	3	25.1	1.306	1.112	0.873	1.009	1.016	0.815	0.898	1.02	1.06	1.277	0.943	0.945
Q8BJ71	Nuclear pore complex protein Nup93 OS=Mus musculus OX=10090 GN=Nup93 PE=1 SV=1	3	7	3	93.2	1.171	1.076	1.575	1.053	1.146	1.281	1.087	0.906	1.347	1.09	1.659	1.174
Q9D154	Leukocyte elastase inhibitor A OS=Mus musculus OX=10090 GN=Serpinb1a PE=1 SV=1	3	36	3	42.5	1.367	1.192	1.027	1.029	1.401	1.251	1.291	1.24	0.717	0.92	0.908	0.772
P27005	Protein S100-A8 OS=Mus musculus OX=10090 GN=S100a8 PE=1 SV=3	3	11	3	10.3	0.408	0.603	0.473	0.452	0.547	0.571	1.574	0.521	0.769	1.424	0.915	1.168
P42227	Signal transducer and activator of transcription 3 OS=Mus musculus OX=10090 GN=Stat3 PE=1 SV=2	3	9	3	88	0.989	1.092	0.991	1.205	0.933	1.16	1.234	1.407	0.936	1.123	0.994	0.991
Q8VCT3	Aminopeptidase B OS=Mus musculus OX=10090 GN=Rnpep PE=1 SV=2	3	17	3	72.4	0.965	1.04	1.043	1.097	1.11	1.209	1.18	1.14	0.989	1.019	0.73	1.233
Q99J99	3-mercaptopyruvate sulfurtransferase OS=Mus musculus OX=10090 GN=Mpst PE=1 SV=4	3	10	3	33.1	1.119	0.958	1.263	1.042	1.018	1.088	0.971	1.099	1.122	1.032	1.146	1.173
Q9WVK4	EH domain-containing protein 1 OS=Mus musculus OX=10090 GN=Ehd1 PE=1 SV=1	6	23	3	60.6	1.004	1.05	1.187	1.021	0.899	1.042	1.118	1.161	1.069	1.073	1.042	0.999
P63254	Cysteine-rich protein 1 OS=Mus musculus OX=10090 GN=Crip1 PE=1 SV=2	3	24	3	8.5	0.473	1.017	0.722	0.98	0.514	0.87	0.772	1.356	0.523	0.82	0.571	0.198
Q60931	Voltage-dependent anion-selective channel protein 3 OS=Mus musculus OX=10090 GN=Vdac3 PE=1 SV=1	3	11	3	30.7	1.025	0.987	1.155	1.003	1.156	0.918	1.036	1.063	1.009	1.11	1.178	0.903
O70400	PDZ and LIM domain protein 1 OS=Mus musculus OX=10090 GN=Pdlim1 PE=1 SV=4	3	9	3	35.8	1.197	1.2	0.977	1.015	1.66	1.483	1.086	1.111	1.033	0.891	0.766	0.625
Q5SSZ5	Tensin-3 OS=Mus musculus OX=10090 GN=Tns3 PE=1 SV=1	4	5	3	155.5	0.832	1.15	1.076	0.902	0.814	1.259	1.231	0.915	0.901	0.934	0.748	0.675
Q9DCX2	ATP synthase subunit d, mitochondrial OS=Mus musculus OX=10090 GN=Atp5pd PE=1 SV=3	3	10	3	18.7	1.067	1.027	1.065	1.025	0.929	1.146	0.992	0.972	1.098	1.036	0.963	1.009
Q9CZ30	Obg-like ATPase 1 OS=Mus musculus OX=10090 GN=Ola1 PE=1 SV=1	3	6	3	44.7	0.894	0.655	0.804	0.982	0.84	0.41	0.837	0.921	0.929	0.868	0.626	0.741
Q6WVG3	BTB/POZ domain-containing protein KCTD12 OS=Mus musculus OX=10090 GN=Kctd12 PE=1 SV=1	3	12	3	35.9	0.982	1.13	0.986	1.039	1.027	1.159	1.116	1.104	1.15	1.027	1.255	1.013
Q07076	Annexin A7 OS=Mus musculus OX=10090 GN=Anxa7 PE=1 SV=2	3	20	3	49.9	1.147	1.011	1.154	0.959	1.317	0.966	1.162	0.938	1.161	0.842	1.08	0.893
P99024	Tubulin beta-5 chain OS=Mus musculus OX=10090 GN=Tubb5 PE=1 SV=1	16	227	3	49.6	0.824	0.887	0.97	0.968	0.802	0.829	1.047	1.015	0.831	0.959	0.87	0.907
P80313	T-complex protein 1 subunit eta OS=Mus musculus OX=10090 GN=Cct7 PE=1 SV=1	3	11	3	59.6	1.142	1.104	1.17	0.978	1.125	0.993	1.137	0.923	1.047	1.234	0.941	0.937
P25911	Tyrosine-protein kinase Lyn OS=Mus musculus OX=10090 GN=Lyn PE=1 SV=4	4	8	3	58.8	1.074	1.22	0.988	1.014	1.084	1.015	1.085	1.139	0.954	1.069	0.955	0.864
Q9DBC7	cAMP-dependent protein kinase type I-alpha regulatory subunit OS=Mus musculus OX=10090 GN=Prkar1a PE=1 SV=3	3	10	3	43.2	0.46	0.678	0.677	0.984	0.862	1.052	0.73	0.994	0.495	0.649	0.64	0.997
Q60737	Casein kinase II subunit alpha OS=Mus musculus OX=10090 GN=Csnk2a1 PE=1 SV=2	3	11	3	45.1	1.141	1.16	1.177	1.052	1.13	1.112	1.112	1.115	1.171	1.117	1.069	1.227
Q9Z2N8	Actin-like protein 6A OS=Mus musculus OX=10090 GN=Actl6a PE=1 SV=2	3	5	3	47.4	1.024	1.006	1.02	1.074	1.014	1.175	1.097	0.977	1.14	1.063	1.157	1.063
Q8C0M9	Isoaspartyl peptidase/L-asparaginase OS=Mus musculus OX=10090 GN=Asrgl1 PE=1 SV=1	3	12	3	33.9	1.032	1.1	1.078	1.098	1.126	1.199	1.108	1.221	0.824	1.074	0.918	0.819
Q9R1T2	SUMO-activating enzyme subunit 1 OS=Mus musculus OX=10090 GN=Sae1 PE=1 SV=1	3	7	3	38.6	0.922	1.09	1.095	1.02	1.182	1.373	0.94	1.035	0.873	0.865	0.982	1.191
Q9D0R2	Threonine--tRNA ligase, cytoplasmic OS=Mus musculus OX=10090 GN=Tars PE=1 SV=2	3	11	3	83.3	0.891	0.882	1.072	1.026	0.966	0.96	1.027	0.875	1.006	1.069	0.856	0.976
Q9QY76	Vesicle-associated membrane protein-associated protein B OS=Mus musculus OX=10090 GN=Vapb PE=1 SV=3	3	9	3	26.9	0.804	0.86	0.909	1.027	0.831	0.961	0.944	0.873	0.804	0.853	0.849	0.488
Q62376	U1 small nuclear ribonucleoprotein 70 kDa OS=Mus musculus OX=10090 GN=Snrnp70 PE=1 SV=2	3	7	3	52	0.938	0.945	1.013	0.894	1.039	1.253	0.988	1	1.03	1.041	0.988	0.951
Q922J3	CAP-Gly domain-containing linker protein 1 OS=Mus musculus OX=10090 GN=Clip1 PE=1 SV=1	3	5	3	155.7	1.06	0.922	1.243	0.993	1.178	1.213	1.107	1.008	1.085	1.076	1.201	1.097
Q6ZQ58	La-related protein 1 OS=Mus musculus OX=10090 GN=Larp1 PE=1 SV=3	3	7	3	121.1	1.167	0.979	1.226	1.193	1.433	1.152	1.039	1	1.135	0.999	1.27	0.948
Q9DBX3	Sushi domain-containing protein 2 OS=Mus musculus OX=10090 GN=Susd2 PE=1 SV=1	3	11	3	90.6	1.098	1.034	0.973	1.065	1.177	1.23	1.069	1.083	0.955	0.954	0.921	1.019
Q6ZQI3	Malectin OS=Mus musculus OX=10090 GN=Mlec PE=1 SV=2	3	11	3	32.3	1.905	1.154	0.911	1.088	2.63	1.045	1.073	1.01	1.059	1.131	0.612	0.948
Q9R0P3	S-formylglutathione hydrolase OS=Mus musculus OX=10090 GN=Esd PE=1 SV=1	3	16	3	31.3	0.907	0.91	0.847	1.088	0.82	0.84	0.968	1.255	0.906	0.999	0.981	1.084
P63158	High mobility group protein B1 OS=Mus musculus OX=10090 GN=Hmgb1 PE=1 SV=2	3	18	3	24.9	0.952	1.024	1.081	1.025	0.954	1.135	1.027	1.25	0.994	1.03	1.127	1.266
P63323	40S ribosomal protein S12 OS=Mus musculus OX=10090 GN=Rps12 PE=1 SV=2	3	28	3	14.5	0.88	0.996	1.162	0.987	0.982	1.089	1.016	0.874	1.04	0.989	0.875	0.927
P61089	Ubiquitin-conjugating enzyme E2 N OS=Mus musculus OX=10090 GN=Ube2n PE=1 SV=1	3	11	3	17.1	0.902	1.114	0.803	1.017	0.894	0.67	1.088	1.046	0.731	1.039	0.796	0.967
Q9QYB1	Chloride intracellular channel protein 4 OS=Mus musculus OX=10090 GN=Clic4 PE=1 SV=3	3	24	3	28.7	1.103	0.864	0.996	1.125	1.314	0.986	0.981	0.966	1.062	0.93	1.029	0.974
P99029	Peroxiredoxin-5, mitochondrial OS=Mus musculus OX=10090 GN=Prdx5 PE=1 SV=2	3	22	3	21.9	1.053	0.996	0.822	0.924	1.207	1.079	0.939	1.03	0.981	0.972	0.866	0.941
O89017	Legumain OS=Mus musculus OX=10090 GN=Lgmn PE=1 SV=1	3	10	3	49.3	0.867	0.998	0.841	0.94	0.804	0.522	0.949	0.94	1.126	1.443	0.801	0.827
Q7M6Y3	Phosphatidylinositol-binding clathrin assembly protein OS=Mus musculus OX=10090 GN=Picalm PE=1 SV=1	3	14	3	71.5	0.943	0.989	1.351	0.985	1.21	1.241	0.899	0.917	1.174	1.101	1.153	0.989
P60122	RuvB-like 1 OS=Mus musculus OX=10090 GN=Ruvbl1 PE=1 SV=1	3	13	3	50.2	1.139	1.033	1.24	1.022	1.079	1.045	1.036	1.079	1.114	1.106	1.115	0.944
Q9CR62	Mitochondrial 2-oxoglutarate/malate carrier protein OS=Mus musculus OX=10090 GN=Slc25a11 PE=1 SV=3	3	9	3	34.1	1.776	1.157	1.182	0.983	1.512	1.056	0.891	0.932	1.483	1.113	1.114	1.014
P11352	Glutathione peroxidase 1 OS=Mus musculus OX=10090 GN=Gpx1 PE=1 SV=2	3	21	3	22.3	0.963	1.223	1.071	1.072	1.101	1.175	0.98	1.094	0.977	0.992	0.998	0.824
A2ARA8	Integrin alpha-8 OS=Mus musculus OX=10090 GN=Itga8 PE=1 SV=1	3	5	3	117.5	0.879	0.955	1.187	0.926	0.944	0.72	1.157	1.131	0.88	0.871	1.156	0.854
O09131	Glutathione S-transferase omega-1 OS=Mus musculus OX=10090 GN=Gsto1 PE=1 SV=2	3	11	3	27.5	1.106	0.96	1.003	0.988	1.04	0.768	0.979	1.027	1.105	1.115	0.995	0.933
P36536	GTP-binding protein SAR1a OS=Mus musculus OX=10090 GN=Sar1a PE=1 SV=1	3	6	3	22.4	1.041	1.192	1.32	0.947	1.279	1.159	1.203	0.779	0.872	1.069	1.073	0.97
Q6PGH2	Jupiter microtubule associated homolog 2 OS=Mus musculus OX=10090 GN=Jpt2 PE=1 SV=1	3	9	3	20	0.938	1.067	1.058	0.946	0.968	1.052	1.066	1.009	0.881	1.14	0.969	1.052
Q8R0A0	General transcription factor IIF subunit 2 OS=Mus musculus OX=10090 GN=Gtf2f2 PE=1 SV=1	3	7	3	28.4	0.951	1.021	1.194	0.93	1.007	1.1	1.164	1.04	0.901	1.143	0.955	1.368
P09528	Ferritin heavy chain OS=Mus musculus OX=10090 GN=Fth1 PE=1 SV=2	3	25	3	21.1	1.19	1.243	1.286	1.379	1.393	1.01	1.228	1.187	1.137	0.939	0.863	1.195
O54984	ATPase Asna1 OS=Mus musculus OX=10090 GN=Asna1 PE=1 SV=2	3	11	3	38.8	1.123	1.162	1.098	1.027	1.188	1.26	1.104	1.155	1.157	1.124	1.044	0.981
P60766	Cell division control protein 42 homolog OS=Mus musculus OX=10090 GN=Cdc42 PE=1 SV=2	3	36	3	21.2	1.038	1.059	0.924	0.952	0.998	1.1	0.926	0.936	1.024	0.967	0.839	1.119
Q9CQ52	Chymotrypsin-like elastase family member 3B OS=Mus musculus OX=10090 GN=Cela3b PE=1 SV=1	4	18	3	28.9	1.241	0.18	0.666	1.567	2.124	2.239	0.359	0.756	1.468	0.189	0.299	2.204
P07309	Transthyretin OS=Mus musculus OX=10090 GN=Ttr PE=1 SV=1	3	14	3	15.8	1.56	1.399	1.268	1.159	0.818	1.129	1.421	0.997	0.828	1.086	1.251	1.031
Q9Z1F9	SUMO-activating enzyme subunit 2 OS=Mus musculus OX=10090 GN=Uba2 PE=1 SV=1	3	6	3	70.5	0.763	1.407	1.231	1.051	0.973	1.351	1.26	0.98	0.875	1.287	1.183	1.209
P34022	Ran-specific GTPase-activating protein OS=Mus musculus OX=10090 GN=Ranbp1 PE=1 SV=2	3	9	3	23.6	1.033	1.072	1.099	1.076	1.362	1.199	1.054	0.955	1.02	1.077	0.897	1.064
Q99L47	Hsc70-interacting protein OS=Mus musculus OX=10090 GN=St13 PE=1 SV=1	3	18	3	41.6	1.083	1.05	0.925	1.066	1.142	1	1.053	1.077	0.979	0.951	0.83	0.794
P21550	Beta-enolase OS=Mus musculus OX=10090 GN=Eno3 PE=1 SV=3	5	18	3	47	1.055	1.137	0.933	1.058	0.916	0.964	1.171	1.013	1.14	1.053	0.95	0.583
O89023	Tripeptidyl-peptidase 1 OS=Mus musculus OX=10090 GN=Tpp1 PE=1 SV=2	3	17	3	61.3	1.005	1.021	0.933	1.185	0.95	0.788	0.902	1.308	1.192	1.295	1.219	1.364
P53810	Phosphatidylinositol transfer protein alpha isoform OS=Mus musculus OX=10090 GN=Pitpna PE=1 SV=2	3	9	3	31.9	1.238	1.102	0.856	0.969	1.357	0.953	1.058	1.003	0.922	1.183	0.891	0.941
Q921I9	Exosome complex component RRP41 OS=Mus musculus OX=10090 GN=Exosc4 PE=1 SV=3	3	14	3	26.2	0.933	1.083	0.857	1.043	0.869	1.163	0.921	1.073	0.687	1.013	0.702	0.997
Q9JKP5	Muscleblind-like protein 1 OS=Mus musculus OX=10090 GN=Mbnl1 PE=1 SV=1	3	9	3	37	0.909	0.807	0.894	0.985	0.93	1.217	0.86	1.19	0.886	0.85	0.626	0.5
P58774	Tropomyosin beta chain OS=Mus musculus OX=10090 GN=Tpm2 PE=1 SV=1	5	23	3	32.8	1.018	1.158	0.929	0.944	1.147	1.497	1.118	1.029	0.956	0.897	0.702	1.117
Q8VE37	Regulator of chromosome condensation OS=Mus musculus OX=10090 GN=Rcc1 PE=1 SV=1	3	11	3	44.9	1.086	1.276	1.097	0.917	1.189	1.541	0.94	0.913	1.06	1.104	0.928	0.831
Q9WUM4	Coronin-1C OS=Mus musculus OX=10090 GN=Coro1c PE=1 SV=2	3	21	3	53.1	0.97	1.005	1.007	0.876	0.949	1.165	1.053	0.972	0.997	0.998	0.977	1.028
P15626	Glutathione S-transferase Mu 2 OS=Mus musculus OX=10090 GN=Gstm2 PE=1 SV=2	5	16	3	25.7	1.113	0.829	0.685	1.27	1.365	1.269	1.018	0.849	0.877	0.677	0.404	0.947
P62960	Nuclease-sensitive element-binding protein 1 OS=Mus musculus OX=10090 GN=Ybx1 PE=1 SV=3	3	12	3	35.7	0.931	0.927	1.108	0.892	0.945	0.787	1.182	1.031	1.183	1.203	1.1	1.272
Q9Z2L7	Cytokine receptor-like factor 3 OS=Mus musculus OX=10090 GN=Crlf3 PE=1 SV=1	3	13	3	49.5	1.222	1.017	1.043	1.05	1.43	0.979	0.993	0.974	1.283	0.971	0.824	0.845
Q8CI94	Glycogen phosphorylase, brain form OS=Mus musculus OX=10090 GN=Pygb PE=1 SV=3	4	14	3	96.7	1.124	1.216	1.035	0.96	1.244	1.113	1.122	0.996	0.889	0.956	1.044	0.76
P14483	H-2 class II histocompatibility antigen, A beta chain OS=Mus musculus OX=10090 GN=H2-Ab1 PE=1 SV=1	3	14	3	30.1	1.176	0.906	1.01	0.996	0.964	0.726	1.061	1.033	1.003	1.114	1.054	1.016
Q9CQR2	40S ribosomal protein S21 OS=Mus musculus OX=10090 GN=Rps21 PE=1 SV=1	3	35	3	9.1	0.907	1.17	1.016	0.945	1.039	1.834	0.913	0.93	1.04	1.081	0.93	0.93
P56812	Programmed cell death protein 5 OS=Mus musculus OX=10090 GN=Pdcd5 PE=1 SV=3	3	16	3	14.3	0.888	1.046	0.962	0.907	0.86	1.403	0.874	0.84	1.057	1.1	0.995	0.928
Q7TQI3	Ubiquitin thioesterase OTUB1 OS=Mus musculus OX=10090 GN=Otub1 PE=1 SV=2	3	17	3	31.3	1.121	1.09	1.312	1.12	1.004	0.886	1.309	1.245	1.136	1.229	1.517	1.249
Q3TC93	HCLS1-binding protein 3 OS=Mus musculus OX=10090 GN=Hs1bp3 PE=1 SV=2	3	11	3	43.7	1.231	1.144	1.011	1.182	1.724	1.544	1.048	1.412	1.153	1.073	1.08	1.205
P15532	Nucleoside diphosphate kinase A OS=Mus musculus OX=10090 GN=Nme1 PE=1 SV=1	6	79	3	17.2	1.189	1.019	1.042	1.026	1.258	0.931	0.845	1.126	1.18	1.053	0.998	1.009
Q9Z1N5	Spliceosome RNA helicase Ddx39b OS=Mus musculus OX=10090 GN=Ddx39b PE=1 SV=1	5	48	3	49	0.9	0.992	0.91	0.966	0.804	0.946	0.892	1.085	0.948	1.057	0.795	0.871
Q9CQV8	14-3-3 protein beta/alpha OS=Mus musculus OX=10090 GN=Ywhab PE=1 SV=3	8	130	3	28.1	1.302	1.064	1.023	1.135	1.304	1.212	1.073	1.227	1.11	1.122	1.113	1.062
P21619	Lamin-B2 OS=Mus musculus OX=10090 GN=Lmnb2 PE=1 SV=2	4	10	3	67.3	0.932	1.075	1.014	0.932	0.824	1.117	1.07	0.989	0.966	0.948	1.046	1.077
Q8BH95	Enoyl-CoA hydratase, mitochondrial OS=Mus musculus OX=10090 GN=Echs1 PE=1 SV=1	3	8	3	31.5	0.802	0.785	0.821	1.097	0.841	0.816	0.934	0.962	0.895	0.832	0.835	1.185
Q05512	Serine/threonine-protein kinase MARK2 OS=Mus musculus OX=10090 GN=Mark2 PE=1 SV=3	3	7	3	86.3	1.299	1.321	1.249	1.011	1.341	1.696	1.245	1.226	1.039	1.045	1.175	1.121
P43404	Tyrosine-protein kinase ZAP-70 OS=Mus musculus OX=10090 GN=Zap70 PE=1 SV=3	4	5	3	70.1	1.202	1.106	0.794	1.021	1.292	1.443	0.896	1.11	1.115	1.046	0.745	0.564
Q01320	DNA topoisomerase 2-alpha OS=Mus musculus OX=10090 GN=Top2a PE=1 SV=2	4	9	3	172.7	0.634	0.911	1.377	0.826	0.746	1.027	0.896	0.838	1.447	1.126	1.186	1.206
Q62465	Synaptic vesicle membrane protein VAT-1 homolog OS=Mus musculus OX=10090 GN=Vat1 PE=1 SV=3	3	10	3	43.1	0.794	0.925	0.832	1.059	0.937	0.792	0.99	0.89	0.934	0.947	0.842	0.607
Q8CJG0	Protein argonaute-2 OS=Mus musculus OX=10090 GN=Ago2 PE=1 SV=3	4	22	3	97.2	1.015	1.091	1.119	1.073	1.034	1.094	1.018	1.146	1.084	1.096	1.055	0.936
Q9EPB4	Apoptosis-associated speck-like protein containing a CARD OS=Mus musculus OX=10090 GN=Pycard PE=1 SV=1	3	15	3	21.4	1.216	1.112	1.02	1	1.034	1.03	1.097	1.053	1.039	1.14	1.03	0.978
P25444	40S ribosomal protein S2 OS=Mus musculus OX=10090 GN=Rps2 PE=1 SV=3	3	10	3	31.2	1.001	0.971	1.09	0.947	0.881	1.176	0.396	0.881	0.953	0.848	0.621	0.464
P70349	Histidine triad nucleotide-binding protein 1 OS=Mus musculus OX=10090 GN=Hint1 PE=1 SV=3	3	18	3	13.8	1.281	1.005	0.94	1.11	1.109	1.115	1.166	1.076	1.095	0.869	0.709	0.882
P54729	NEDD8 ultimate buster 1 OS=Mus musculus OX=10090 GN=Nub1 PE=1 SV=2	3	8	3	70.3	1.148	1.056	1.162	1.068	1.254	1.205	1.047	1.157	1.086	1.045	1.14	1.111
P59325	Eukaryotic translation initiation factor 5 OS=Mus musculus OX=10090 GN=Eif5 PE=1 SV=1	3	9	3	48.9	0.82	0.808	1.322	0.921	1.026	1.193	1.177	0.975	1.013	0.977	1.04	0.266
Q9D898	Actin-related protein 2/3 complex subunit 5-like protein OS=Mus musculus OX=10090 GN=Arpc5l PE=1 SV=1	3	9	3	17	0.937	0.995	1.12	1.073	0.904	1.29	1.112	1.306	0.988	1.06	0.96	0.742
Q91X72	Hemopexin OS=Mus musculus OX=10090 GN=Hpx PE=1 SV=2	3	10	3	51.3	1.219	1.157	0.79	1.01	0.963	0.741	1.035	0.978	0.901	0.962	0.949	1.025
Q08857	Platelet glycoprotein 4 OS=Mus musculus OX=10090 GN=Cd36 PE=1 SV=2	3	12	3	52.7	1.198	1.039	1.025	1.026	1.491	0.981	1.036	0.846	1.234	1.054	1.023	0.999
Q99N69	Leupaxin OS=Mus musculus OX=10090 GN=Lpxn PE=1 SV=2	3	14	3	43.5	1.247	1.248	1.024	0.982	1.357	1.507	1.234	1.093	0.944	1.102	1.036	0.759
Q8BH97	Reticulocalbin-3 OS=Mus musculus OX=10090 GN=Rcn3 PE=1 SV=1	3	8	3	38	0.836	1.085	1.063	1.062	1.143	1.606	1.196	1.046	0.981	1.054	1.025	1.038
Q922P9	Putative oxidoreductase GLYR1 OS=Mus musculus OX=10090 GN=Glyr1 PE=1 SV=1	3	9	3	59.7	0.901	1.065	0.973	0.996	1.227	1.205	1.036	1.116	0.925	0.933	1.189	0.952
P70372	ELAV-like protein 1 OS=Mus musculus OX=10090 GN=Elavl1 PE=1 SV=2	3	5	3	36.1	1.051	1.256	1.027	0.979	1.159	1.144	1.529	0.848	1.017	1.068	0.826	1.221
P10107	Annexin A1 OS=Mus musculus OX=10090 GN=Anxa1 PE=1 SV=2	3	13	3	38.7	0.682	0.994	1.174	0.935	0.605	0.98	1.581	0.876	1.01	1.076	1.12	0.998
Q921M3	Splicing factor 3B subunit 3 OS=Mus musculus OX=10090 GN=Sf3b3 PE=1 SV=1	3	7	3	135.5	0.86	1.131	1.249	0.955	1.133	1.047	1.153	1.012	1.016	1.059	1.254	0.902
Q9WTL7	Acyl-protein thioesterase 2 OS=Mus musculus OX=10090 GN=Lypla2 PE=1 SV=1	3	19	3	24.8	0.894	1.012	0.887	1.167	0.928	0.961	1.064	1.363	0.88	0.892	0.758	1.029
P47757	F-actin-capping protein subunit beta OS=Mus musculus OX=10090 GN=Capzb PE=1 SV=3	3	13	3	31.3	0.892	1.293	1.04	0.998	0.961	1.562	0.999	1.079	0.958	1.15	1.084	0.987
Q8BGQ7	Alanine--tRNA ligase, cytoplasmic OS=Mus musculus OX=10090 GN=Aars PE=1 SV=1	3	5	3	106.8	1.116	0.894	1.184	1.08	1.023	0.764	1.162	0.988	1.301	0.978	1.17	1.179
Q91X79	Chymotrypsin-like elastase family member 1 OS=Mus musculus OX=10090 GN=Cela1 PE=1 SV=1	4	15	3	28.9	0.709	0.503	0.341	1.716	1.411	1.06	0.119	0.398	0.798	0.495	0.053	2.411
P62843	40S ribosomal protein S15 OS=Mus musculus OX=10090 GN=Rps15 PE=1 SV=2	3	12	3	17	0.73	0.931	1.162	0.822	0.777	1.319	0.843	1.152	0.899	1.282	0.923	0.795
Q8C2Q3	RNA-binding protein 14 OS=Mus musculus OX=10090 GN=Rbm14 PE=1 SV=1	3	10	3	69.4	0.866	0.952	1.058	0.988	1.031	0.857	1.199	1.097	0.544	0.932	1.02	1.057
Q9DB20	ATP synthase subunit O, mitochondrial OS=Mus musculus OX=10090 GN=Atp5po PE=1 SV=1	3	8	3	23.3	0.574	1.145	1.249	0.977	0.591	1.418	1.647	1.141	0.758	0.926	0.861	1.098
Q6P8X1	Sorting nexin-6 OS=Mus musculus OX=10090 GN=Snx6 PE=1 SV=2	4	9	3	46.6	0.951	0.94	0.948	1.103	0.891	0.861	1.003	1.116	1.012	1.053	0.822	1.287
Q9JKB1	Ubiquitin carboxyl-terminal hydrolase isozyme L3 OS=Mus musculus OX=10090 GN=Uchl3 PE=1 SV=2	3	14	3	26.1	1.233	1.111	1.122	0.965	1.389	1.347	1.145	0.944	1.118	1.016	1.086	1.073
P29416	Beta-hexosaminidase subunit alpha OS=Mus musculus OX=10090 GN=Hexa PE=1 SV=2	3	14	3	60.6	0.963	1.083	0.998	0.966	0.951	0.908	1.009	0.979	1.237	1.456	1.124	1.379
P03958	Adenosine deaminase OS=Mus musculus OX=10090 GN=Ada PE=1 SV=3	3	9	3	40	0.916	1.059	0.896	1.056	0.897	1	0.894	1.054	0.915	1.035	0.822	0.913
O88685	26S proteasome regulatory subunit 6A OS=Mus musculus OX=10090 GN=Psmc3 PE=1 SV=2	3	12	3	49.5	0.909	0.891	1.092	1.024	0.868	0.769	0.926	0.947	1.051	1.135	1.159	0.92
Q6P5D8	Structural maintenance of chromosomes flexible hinge domain-containing protein 1 OS=Mus musculus OX=10090 GN=Smchd1 PE=1 SV=2	3	10	3	225.5	1.247	0.878	1.181	0.962	1.229	0.993	1.032	1.122	1.282	0.992	1.179	1.36
P36371	Antigen peptide transporter 2 OS=Mus musculus OX=10090 GN=Tap2 PE=1 SV=1	3	9	3	77.4	1.249	0.922	1.046	0.57	1.269	0.985	1.15	0.569	1.002	0.964	1.05	0.52
O08692	Neutrophilic granule protein OS=Mus musculus OX=10090 GN=Ngp PE=1 SV=1	3	9	3	19.3	1.027	0.859	0.992	0.898	1.01	0.909	1.092	1.087	1.167	1.296	1.495	1.481
O35685	Nuclear migration protein nudC OS=Mus musculus OX=10090 GN=Nudc PE=1 SV=1	3	12	3	38.3	0.653	0.831	1.16	0.989	0.647	0.889	1.138	0.888	0.893	0.949	1.029	0.853
Q9QXK7	Cleavage and polyadenylation specificity factor subunit 3 OS=Mus musculus OX=10090 GN=Cpsf3 PE=1 SV=2	3	7	3	77.5	0.479	1.089	1.183	1.048	0.657	1.18	1.177	1.116	0.702	0.981	1.112	1.046
Q91ZJ5	UTP--glucose-1-phosphate uridylyltransferase OS=Mus musculus OX=10090 GN=Ugp2 PE=1 SV=3	3	8	3	56.9	0.933	1.11	0.795	1.181	0.954	1.175	1.028	0.967	0.898	1.102	1.009	0.843
P01837	Immunoglobulin kappa constant OS=Mus musculus OX=10090 GN=Igkc PE=1 SV=2	3	20	3	11.9	0.965	0.848	0.675	0.669	0.626	0.629	1.043	0.739	0.902	1.007	0.779	0.725
P62717	60S ribosomal protein L18a OS=Mus musculus OX=10090 GN=Rpl18a PE=1 SV=1	3	14	3	20.7	1.104	1.116	1.466	1.065	1.014	1.079	0.884	0.964	1.022	1.02	0.944	0.991
Q9DBG6	Dolichyl-diphosphooligosaccharide--protein glycosyltransferase subunit 2 OS=Mus musculus OX=10090 GN=Rpn2 PE=1 SV=1	3	6	3	69	0.864	0.856	0.826	1.168	0.995	0.855	1.15	0.917	0.987	1.328	0.735	1.386
O54774	AP-3 complex subunit delta-1 OS=Mus musculus OX=10090 GN=Ap3d1 PE=1 SV=1	3	5	3	135	1.049	1.051	1.004	1.189	0.966	1.024	1.202	1.311	1.061	1.06	1.125	1.065
Q9JHK5	Pleckstrin OS=Mus musculus OX=10090 GN=Plek PE=1 SV=1	3	23	3	39.9	1.554	1.168	1.023	1.002	1.342	1.272	1.076	1.16	1.166	1.08	0.976	1.028
Q9JJZ4	Ubiquitin-conjugating enzyme E2 J1 OS=Mus musculus OX=10090 GN=Ube2j1 PE=1 SV=2	3	5	3	35	0.872	1.153	1.096	0.922	0.987	1.57	1.043	1.017	1.022	1.061	1.271	1.035
Q9Z126	Platelet factor 4 OS=Mus musculus OX=10090 GN=Pf4 PE=1 SV=1	3	28	3	11.2	1.203	1.288	0.782	0.852	0.687	1.249	0.726	0.957	0.99	1.214	0.989	0.371
P62267	40S ribosomal protein S23 OS=Mus musculus OX=10090 GN=Rps23 PE=1 SV=3	3	21	3	15.8	1.218	1.116	1.304	1.04	1.431	1.405	0.944	1.19	0.924	0.789	0.873	0.935
P70404	Isocitrate dehydrogenase [NAD] subunit gamma 1, mitochondrial OS=Mus musculus OX=10090 GN=Idh3g PE=1 SV=1	3	18	3	42.8	1.141	1.024	1.054	1.188	1.338	1.139	1.076	1.273	1.128	0.991	0.901	1.182
Q8K352	SAM and SH3 domain-containing protein 3 OS=Mus musculus OX=10090 GN=Sash3 PE=1 SV=2	3	8	3	41.6	1.088	0.918	0.757	0.91	1.096	0.76	1.018	0.973	1.09	1.081	0.896	1.26
Q62188	Dihydropyrimidinase-related protein 3 OS=Mus musculus OX=10090 GN=Dpysl3 PE=1 SV=1	5	20	3	61.9	0.995	1.089	1.152	0.953	1.131	1.082	1.336	1.198	0.973	1.014	1.024	2.117
P55258	Ras-related protein Rab-8A OS=Mus musculus OX=10090 GN=Rab8a PE=1 SV=2	4	13	3	23.7	1.518	1.419	1.132	1.024	1.725	2.136	0.995	1.149	1.397	1.092	1.129	1.019
Q9ESP1	Stromal cell-derived factor 2-like protein 1 OS=Mus musculus OX=10090 GN=Sdf2l1 PE=1 SV=2	3	6	3	23.6	1.887	1.338	0.839	1.18	2.005	3.179	0.899	1.121	1.338	1.098	0.844	1.229
P10605	Cathepsin B OS=Mus musculus OX=10090 GN=Ctsb PE=1 SV=2	3	80	3	37.3	0.864	0.882	1.033	0.957	0.803	0.759	0.932	0.857	1.987	2.084	1.224	1.912
Q6P5G6	UBX domain-containing protein 7 OS=Mus musculus OX=10090 GN=Ubxn7 PE=1 SV=2	3	8	3	52.1	0.845	0.984	1.236	0.98	0.778	0.975	1.037	0.995	0.79	1.024	1.179	1.012
Q6PCP5	Mitochondrial fission factor OS=Mus musculus OX=10090 GN=Mff PE=1 SV=1	3	6	3	32.9	1.073	1.11	1.584	1.19	1.714	1.289	1.421	1.312	1.173	0.793	1.336	0.938
P62897	Cytochrome c, somatic OS=Mus musculus OX=10090 GN=Cycs PE=1 SV=2	3	14	3	11.6	0.706	0.899	1.028	0.872	0.972	0.778	1.068	0.932	0.923	0.997	0.961	0.81
O08677	Kininogen-1 OS=Mus musculus OX=10090 GN=Kng1 PE=1 SV=1	3	7	3	73.1	1.23	1.252	1.061	0.969	1.229	0.953	1.211	0.824	0.738	0.877	0.834	0.885
Q61035	Histidine--tRNA ligase, cytoplasmic OS=Mus musculus OX=10090 GN=Hars PE=1 SV=2	3	12	3	57.4	0.985	0.938	1.3	0.992	0.889	0.948	0.786	0.923	1.104	1.023	1.068	1.018
Q99KB8	Hydroxyacylglutathione hydrolase, mitochondrial OS=Mus musculus OX=10090 GN=Hagh PE=1 SV=2	2	9	2	34.1	0.87	1.067	1.142	1.097	1.012	1.151	1.126	0.893	1.072	1.137	1.088	1.011
P54103	DnaJ homolog subfamily C member 2 OS=Mus musculus OX=10090 GN=Dnajc2 PE=1 SV=2	2	4	2	71.7	0.854	1.396	0.984	0.931	0.688	1.503	1.094	0.944	1.038	1.196	0.852	0.835
P70315	Wiskott-Aldrich syndrome protein homolog OS=Mus musculus OX=10090 GN=Was PE=1 SV=1	2	11	2	54.2	1.055	1.059	1.072	0.963	1.462	1.209	1.123	1.1	1.055	0.996	1.051	1.112
P29758	Ornithine aminotransferase, mitochondrial OS=Mus musculus OX=10090 GN=Oat PE=1 SV=1	2	9	2	48.3	1.042	1.095	1.251	1.107	0.989	1.221	0.917	1.24	1.056	1.129	0.752	0.956
Q64523	Histone H2A type 2-C OS=Mus musculus OX=10090 GN=Hist2h2ac PE=1 SV=3	5	203	2	14	0.779	0.92	0.941	0.993	1.036	1.093	1.141	1.028	0.814	0.849	1.044	0.922
Q8K1I7	WAS/WASL-interacting protein family member 1 OS=Mus musculus OX=10090 GN=Wipf1 PE=1 SV=1	2	12	2	50.1	1.613	0.938	1.288	1.383	2.511	1.056	1.266	2.096	1.145	1.06	1.137	1.326
Q9R0Q7	Prostaglandin E synthase 3 OS=Mus musculus OX=10090 GN=Ptges3 PE=1 SV=1	2	9	2	18.7	0.946	0.99	0.942	0.997	0.715	1.075	0.795	1.141	1.019	1.089	0.731	0.518
Q9ERF3	WD repeat-containing protein 61 OS=Mus musculus OX=10090 GN=Wdr61 PE=1 SV=1	2	8	2	33.8	1.088	1.108	0.899	1.036	0.976	1.329	0.882	1.077	0.903	0.985	0.934	0.864
P61027	Ras-related protein Rab-10 OS=Mus musculus OX=10090 GN=Rab10 PE=1 SV=1	2	19	2	22.5	1.076	1.044	1.016	1.025	1.028	0.903	0.931	1.022	1.033	1.113	1.081	1.025
Q7TMM9	Tubulin beta-2A chain OS=Mus musculus OX=10090 GN=Tubb2a PE=1 SV=1	13	201	2	49.9	1.098	1.13	1.042	0.98	0.879	0.926	1.032	1.212	0.856	0.927	0.953	0.957
Q91XV3	Brain acid soluble protein 1 OS=Mus musculus OX=10090 GN=Basp1 PE=1 SV=3	2	20	2	22.1	0.992	0.915	1.149	0.911	0.821	0.684	1.026	0.813	1.047	1.091	1.264	1.031
Q9D7I5	Phospholysine phosphohistidine inorganic pyrophosphate phosphatase OS=Mus musculus OX=10090 GN=Lhpp PE=1 SV=1	2	6	2	29.1	1.021	1.033	1.204	1.038	1.278	0.935	1.198	1.267	1.004	1.106	0.864	0.987
Q9R0P5	Destrin OS=Mus musculus OX=10090 GN=Dstn PE=1 SV=3	3	22	2	18.5	1.056	1.004	0.99	1.063	0.962	0.966	0.928	0.958	0.984	1.106	0.889	0.666
O54962	Barrier-to-autointegration factor OS=Mus musculus OX=10090 GN=Banf1 PE=1 SV=1	2	13	2	10.1	0.887	1.118	0.878	0.873	0.961	0.878	0.614	0.85	0.978	1.061	0.642	1.155
Q9EST5	Acidic leucine-rich nuclear phosphoprotein 32 family member B OS=Mus musculus OX=10090 GN=Anp32b PE=1 SV=1	3	22	2	31.1	1.168	0.983	1.232	0.955	1.245	1.167	0.899	1.08	1.301	1.017	1.023	1.023
Q9QXB9	Developmentally-regulated GTP-binding protein 2 OS=Mus musculus OX=10090 GN=Drg2 PE=1 SV=1	2	6	2	40.7	1.284	0.953	1.109	0.939	0.964	1.124	1.159	1.096	0.887	1.095	1.133	1.152
P00493	Hypoxanthine-guanine phosphoribosyltransferase OS=Mus musculus OX=10090 GN=Hprt1 PE=1 SV=3	2	8	2	24.6	0.994	1.041	1.054	0.922	0.966	0.969	1.082	0.824	0.943	1.063	1.003	0.758
Q9CWW7	CXXC-type zinc finger protein 1 OS=Mus musculus OX=10090 GN=Cxxc1 PE=2 SV=1	2	17	2	76.1	0.985	1.036	1.034	1.392	1.073	1.161	1.101	1.889	1.084	0.999	0.958	1.215
O55135	Eukaryotic translation initiation factor 6 OS=Mus musculus OX=10090 GN=Eif6 PE=1 SV=2	2	15	2	26.5	0.86	0.907	1.038	1.068	1.073	0.984	1.17	1.021	1.026	0.951	1.011	0.949
Q61599	Rho GDP-dissociation inhibitor 2 OS=Mus musculus OX=10090 GN=Arhgdib PE=1 SV=3	2	11	2	22.8	0.672	0.804	0.951	0.978	0.716	0.584	1.23	1.064	0.9	1.112	1.135	1.18
P99028	Cytochrome b-c1 complex subunit 6, mitochondrial OS=Mus musculus OX=10090 GN=Uqcrh PE=1 SV=2	2	7	2	10.4	1.078	0.976	1.091	1.06	0.924	1.146	0.911	0.988	1.025	1.039	0.732	0.677
Q05117	Tartrate-resistant acid phosphatase type 5 OS=Mus musculus OX=10090 GN=Acp5 PE=1 SV=2	2	12	2	36.8	0.777	0.963	0.872	0.799	0.828	0.894	0.937	1.151	1.253	1.531	1.115	1.2
O08583	THO complex subunit 4 OS=Mus musculus OX=10090 GN=Alyref PE=1 SV=3	2	16	2	26.9	1.068	1.083	1.042	0.963	1.268	1.157	1.138	0.945	1.048	1.014	0.966	0.87
Q9CQE5	Regulator of G-protein signaling 10 OS=Mus musculus OX=10090 GN=Rgs10 PE=1 SV=1	2	5	2	21.1	1.183	1.126	1.066	0.971	0.926	0.821	1.228	1.273	0.927	0.981	0.806	0.762
Q8VDL4	ADP-dependent glucokinase OS=Mus musculus OX=10090 GN=Adpgk PE=1 SV=2	2	12	2	53.9	0.941	1.138	1.039	1.077	1.036	1.043	1.009	1.039	1.101	1.088	1.14	1.209
Q9DCJ5	NADH dehydrogenase [ubiquinone] 1 alpha subcomplex subunit 8 OS=Mus musculus OX=10090 GN=Ndufa8 PE=1 SV=3	2	11	2	20	1.036	1.114	0.95	1.127	1.158	1.5	0.989	1.26	1.103	1.013	0.705	0.978
Q791V5	Mitochondrial carrier homolog 2 OS=Mus musculus OX=10090 GN=Mtch2 PE=1 SV=1	2	8	2	33.5	0.745	0.886	1.124	1.439	0.689	0.829	1.071	1.035	0.837	1.004	1.035	1.157
P19783	Cytochrome c oxidase subunit 4 isoform 1, mitochondrial OS=Mus musculus OX=10090 GN=Cox4i1 PE=1 SV=2	2	11	2	19.5	1.141	1.042	0.982	1.046	0.938	0.976	1.105	1.072	0.92	0.951	0.914	0.975
Q4VAA2	Protein CDV3 OS=Mus musculus OX=10090 GN=Cdv3 PE=1 SV=2	2	9	2	29.7	0.821	0.82	0.653	0.919	0.96	1.214	1.002	0.825	0.889	0.427	0.318	0.862
Q8R3F9	Speckle targeted PIP5K1A-regulated poly(A) polymerase OS=Mus musculus OX=10090 GN=Tut1 PE=1 SV=1	2	7	2	94.5	1.231	1.202	1.373	1.073	1.029	1.156	0.891	1.14	1.247	1.29	1.245	1.245
O35143	ATPase inhibitor, mitochondrial OS=Mus musculus OX=10090 GN=ATP5IF1 PE=1 SV=2	2	13	2	12.2	1.031	0.753	1.244	0.881	0.973	0.736	0.799	0.714	1.532	1.11	1.05	1.084
P46425	Glutathione S-transferase P 2 OS=Mus musculus OX=10090 GN=Gstp2 PE=1 SV=2	2	27	2	23.5	1.207	0.939	0.914	1.283	1.54	1.3	0.79	1.156	1.003	0.85	0.682	1.198
Q9D1R9	60S ribosomal protein L34 OS=Mus musculus OX=10090 GN=Rpl34 PE=1 SV=2	2	8	2	13.3	1.457	1.205	1.48	1.288	1.374	1.377	0.989	1.274	1.055	0.845	0.915	1.367
Q61462	Cytochrome b-245 light chain OS=Mus musculus OX=10090 GN=Cyba PE=1 SV=3	2	15	2	20.7	1.189	1.08	0.862	1.044	1.258	1.091	0.865	1.17	1.125	1.028	0.883	1.054
Q64442	Sorbitol dehydrogenase OS=Mus musculus OX=10090 GN=Sord PE=1 SV=3	2	14	2	38.2	1.238	0.956	1.046	1.084	1.357	1.137	1.105	1.104	1.068	0.97	1.048	1.218
Q9R257	Heme-binding protein 1 OS=Mus musculus OX=10090 GN=Hebp1 PE=1 SV=2	2	9	2	21.1	0.496	0.812	1.041	0.89	0.425	0.666	0.831	0.81	0.988	1.105	1.009	0.967
Q3THW5	Histone H2A.V OS=Mus musculus OX=10090 GN=H2afv PE=1 SV=3	4	141	2	13.5	0.992	1.163	1.021	1.058	1.216	1.35	1.075	1.208	0.846	1.119	0.891	1.06
O70492	Sorting nexin-3 OS=Mus musculus OX=10090 GN=Snx3 PE=1 SV=3	2	22	2	18.7	0.847	0.96	0.987	0.887	0.943	0.959	1.069	0.952	0.964	0.961	0.889	1.089
Q8BL97	Serine/arginine-rich splicing factor 7 OS=Mus musculus OX=10090 GN=Srsf7 PE=1 SV=1	2	4	2	30.8	1.041	0.902	1.027	1.023	1.2	0.703	1.249	1.078	1.074	1.103	0.893	0.909
Q9WVA3	Mitotic checkpoint protein BUB3 OS=Mus musculus OX=10090 GN=Bub3 PE=1 SV=2	2	18	2	36.9	0.807	0.954	1.046	0.916	0.994	0.98	1.063	0.898	1.001	0.955	0.932	0.848
P97789	5'-3' exoribonuclease 1 OS=Mus musculus OX=10090 GN=Xrn1 PE=1 SV=1	2	7	2	194.2	0.182	0.607	0.149	0.313	0.674	3.348	0.346	0.526	0.204	0.218	0.108	0.158
P84244	Histone H3.3 OS=Mus musculus OX=10090 GN=H3f3a PE=1 SV=2	5	119	2	15.3	0.906	0.745	1.211	0.84	0.937	0.269	0.814	0.753	1.187	1.357	1.249	1.046
Q9D4J1	EF-hand domain-containing protein D1 OS=Mus musculus OX=10090 GN=Efhd1 PE=1 SV=1	2	9	2	27	1.11	1.178	0.953	0.983	1.021	1.059	1.032	1.215	0.869	1.047	0.805	0.918
P07758	Alpha-1-antitrypsin 1-1 OS=Mus musculus OX=10090 GN=Serpina1a PE=1 SV=4	6	42	2	46	1.333	1.275	0.971	0.991	1.113	1.031	1.214	1.089	0.862	1.003	1.223	1.338
Q8C129	Leucyl-cystinyl aminopeptidase OS=Mus musculus OX=10090 GN=Lnpep PE=1 SV=1	2	10	2	117.2	1.124	0.953	1.037	1.243	0.959	0.907	1.055	1.41	1.045	1.08	1.141	1.309
P42125	Enoyl-CoA delta isomerase 1, mitochondrial OS=Mus musculus OX=10090 GN=Eci1 PE=1 SV=2	2	11	2	32.2	0.989	1.023	1.043	1.044	1.038	1.136	1.143	0.992	1.041	1.055	0.945	0.992
O89110	Caspase-8 OS=Mus musculus OX=10090 GN=Casp8 PE=1 SV=1	2	5	2	55.3	1.615	0.757	0.876	1.132	1.475	0.708	0.888	1.34	1.128	0.893	1.077	0.974
Q9ET01	Glycogen phosphorylase, liver form OS=Mus musculus OX=10090 GN=Pygl PE=1 SV=4	3	6	2	97.4	1.149	0.995	0.986	1.13	1.016	1.16	1.032	1.214	1.039	0.982	1.295	1.517
P14131	40S ribosomal protein S16 OS=Mus musculus OX=10090 GN=Rps16 PE=1 SV=4	2	10	2	16.4	0.915	0.892	0.964	0.983	0.89	1.119	0.735	0.931	1.01	0.964	0.786	0.892
Q60870	Receptor expression-enhancing protein 5 OS=Mus musculus OX=10090 GN=Reep5 PE=1 SV=1	2	7	2	21	1.403	1.011	1.438	0.961	1.845	2.223	1.198	0.739	1.308	0.864	0.992	1.16
Q8BRF7	Sec1 family domain-containing protein 1 OS=Mus musculus OX=10090 GN=Scfd1 PE=1 SV=1	2	9	2	72.3	1.176	1.045	1.035	1.132	1.06	1.137	1.154	1.152	0.914	0.917	1.045	0.928
Q91ZR2	Sorting nexin-18 OS=Mus musculus OX=10090 GN=Snx18 PE=1 SV=1	2	5	2	67.9	1.435	1.16	1.107	1.15	1.399	1.171	1.071	1.204	1.298	1.003	1.039	0.726
Q7TSC1	Protein PRRC2A OS=Mus musculus OX=10090 GN=Prrc2a PE=1 SV=1	2	7	2	229.1	1.367	1.503	1.173	1.17	0.501	0.807	1.161	1.326	0.724	1.236	1.069	0.525
Q9D855	Cytochrome b-c1 complex subunit 7 OS=Mus musculus OX=10090 GN=Uqcrb PE=1 SV=3	2	10	2	13.5	1.221	1.187	1.242	0.849	1.201	1.441	0.963	0.797	1.214	0.956	1.35	1.29
O54724	Caveolae-associated protein 1 OS=Mus musculus OX=10090 GN=Cavin1 PE=1 SV=1	2	16	2	43.9	1.373	1.381	1.004	1.095	1.783	1.743	1.419	1.234	0.774	0.742	0.728	0.714
Q3UW53	Protein Niban OS=Mus musculus OX=10090 GN=Fam129a PE=1 SV=2	2	7	2	102.6	0.95	1.145	0.878	1.196	0.975	1.162	0.848	1.129	0.993	0.911	0.874	0.639
Q921F4	Heterogeneous nuclear ribonucleoprotein L-like OS=Mus musculus OX=10090 GN=Hnrnpll PE=1 SV=3	2	5	2	64.1	1.039	1.088	1.104	0.99	1.204	1.142	1.065	0.917	0.967	1.018	1.34	0.996
Q61107	Guanylate-binding protein 4 OS=Mus musculus OX=10090 GN=Gbp4 PE=1 SV=1	2	14	2	70.8	0.887	0.984	1.268	1.162	0.919	0.839	0.919	1.117	0.99	1.013	1.195	1
P84099	60S ribosomal protein L19 OS=Mus musculus OX=10090 GN=Rpl19 PE=1 SV=1	2	13	2	23.5	1.465	1.485	1.586	1.15	1.319	1.808	0.684	1.156	1.294	1.056	1.174	1.166
Q9D7N9	Adipocyte plasma membrane-associated protein OS=Mus musculus OX=10090 GN=Apmap PE=1 SV=1	2	9	2	46.4	1.166	1.189	1.102	1.159	1.188	0.995	1.213	1.183	1.051	1.087	0.976	1.229
O08997	Copper transport protein ATOX1 OS=Mus musculus OX=10090 GN=Atox1 PE=1 SV=1	2	9	2	7.3	0.913	1.172	1.726	0.877	1.071	1.264	1.339	1.186	0.868	1	1.227	0.7
Q69Z23	Dynein heavy chain 17, axonemal OS=Mus musculus OX=10090 GN=Dnah17 PE=1 SV=2	2	4	2	511.3	0.777	0.915	1.411	0.944	1.111	0.741	1.177	0.605	1.338	1.354	1.795	2.005
Q9JIF0	Protein arginine N-methyltransferase 1 OS=Mus musculus OX=10090 GN=Prmt1 PE=1 SV=1	2	5	2	42.4	0.93	0.982	0.867	1.154	0.672	0.878	1.011	1.088	0.995	0.975	0.842	0.881
Q9CQ65	S-methyl-5'-thioadenosine phosphorylase OS=Mus musculus OX=10090 GN=Mtap PE=1 SV=1	2	8	2	31	0.913	0.931	0.954	1.167	0.916	1.081	0.923	1.491	0.92	0.882	0.578	0.496
Q8CGZ0	Calcium homeostasis endoplasmic reticulum protein OS=Mus musculus OX=10090 GN=Cherp PE=1 SV=1	2	6	2	106.1	0.971	1.236	1.092	1.104	1.122	2.071	0.965	1.203	1.1	1.153	1.04	0.476
Q9R059	Four and a half LIM domains protein 3 OS=Mus musculus OX=10090 GN=Fhl3 PE=1 SV=2	2	6	2	31.8	1.583	0.994	1.035	1.511	1.576	1.116	0.948	1.644	0.914	0.998	1.09	1.046
P60843	Eukaryotic initiation factor 4A-I OS=Mus musculus OX=10090 GN=Eif4a1 PE=1 SV=1	4	32	2	46.1	1.133	1.033	1.197	0.976	1.151	1.091	1.059	0.955	1.153	1.06	0.954	1.33
Q9DBR7	Protein phosphatase 1 regulatory subunit 12A OS=Mus musculus OX=10090 GN=Ppp1r12a PE=1 SV=2	2	8	2	114.9	1.12	1.055	1.043	1.125	1.062	1.157	1.14	1.291	1.082	0.961	1.106	1.14
Q9D7G0	Ribose-phosphate pyrophosphokinase 1 OS=Mus musculus OX=10090 GN=Prps1 PE=1 SV=4	4	13	2	34.8	1.272	1.017	1.226	1.051	1.45	1.374	1.202	1.024	1.252	1.051	1.124	0.999
Q9DAU1	Protein canopy homolog 3 OS=Mus musculus OX=10090 GN=Cnpy3 PE=1 SV=1	2	6	2	30.5	0.942	0.737	0.892	1.01	0.97	0.888	1.074	0.927	0.878	1.081	0.899	0.891
Q9Z2I0	Mitochondrial proton/calcium exchanger protein OS=Mus musculus OX=10090 GN=Letm1 PE=1 SV=1	2	6	2	82.9	1.208	1.022	0.977	1.086	0.996	0.989	0.971	0.963	1.042	1.072	1.013	1.235
Q8R3G1	Nuclear inhibitor of protein phosphatase 1 OS=Mus musculus OX=10090 GN=Ppp1r8 PE=1 SV=1	2	7	2	38.5	0.978	0.985	1.101	0.942	1.237	1.157	1.163	1.112	1.055	1.049	1.149	1.006
P55194	SH3 domain-binding protein 1 OS=Mus musculus OX=10090 GN=Sh3bp1 PE=1 SV=3	2	12	2	74.1	0.889	1.008	1.035	1.122	1.253	1.172	1.078	1.253	0.891	1.002	0.926	0.992
P62855	40S ribosomal protein S26 OS=Mus musculus OX=10090 GN=Rps26 PE=1 SV=3	2	31	2	13	0.969	1.011	0.893	1.01	1.145	1.181	0.95	0.97	0.944	0.828	0.877	0.927
O70493	Sorting nexin-12 OS=Mus musculus OX=10090 GN=Snx12 PE=1 SV=1	2	11	2	19.1	0.993	0.775	0.922	0.963	1.097	1.26	0.948	1.069	0.952	0.86	0.906	0.897
Q8R409	Protein HEXIM1 OS=Mus musculus OX=10090 GN=Hexim1 PE=1 SV=1	2	8	2	40.2	1.036	1.074	1.024	0.96	1.105	1.172	1.135	1.072	0.816	0.952	0.843	0.804
Q9CXF0	Kynureninase OS=Mus musculus OX=10090 GN=Kynu PE=1 SV=3	2	6	2	52.3	0.996	0.902	1.071	1.104	1.149	0.747	1.164	1.282	0.979	0.933	1.082	0.992
O55236	mRNA-capping enzyme OS=Mus musculus OX=10090 GN=Rngtt PE=1 SV=1	2	22	2	68.6	1.032	1.01	0.927	0.98	0.901	1.192	1.2	0.916	0.954	1.052	0.96	0.989
Q9DBZ5	Eukaryotic translation initiation factor 3 subunit K OS=Mus musculus OX=10090 GN=Eif3k PE=1 SV=1	2	12	2	25.1	1.16	0.924	1.193	1.102	0.909	0.947	1.006	0.998	1.125	1.237	1.016	0.599
Q62189	U1 small nuclear ribonucleoprotein A OS=Mus musculus OX=10090 GN=Snrpa PE=1 SV=3	2	6	2	31.8	0.796	0.632	0.938	0.869	0.74	0.556	0.884	0.778	0.869	0.922	1.055	0.928
P42209	Septin-1 OS=Mus musculus OX=10090 GN=Septin1 PE=1 SV=2	2	10	2	42	0.934	1.163	0.997	0.962	1.296	1.185	1.228	1.168	0.891	1.01	0.95	0.822
P20108	Thioredoxin-dependent peroxide reductase, mitochondrial OS=Mus musculus OX=10090 GN=Prdx3 PE=1 SV=1	2	17	2	28.1	0.848	0.974	1.23	0.974	0.95	1.056	0.924	0.929	0.986	1.034	0.957	0.948
P17665	Cytochrome c oxidase subunit 7C, mitochondrial OS=Mus musculus OX=10090 GN=Cox7c PE=1 SV=1	2	6	2	7.3	0.726	0.744	1.049	0.993	0.728	0.604	1.2	0.979	1.002	1.167	1.072	1.151
Q61081	Hsp90 co-chaperone Cdc37 OS=Mus musculus OX=10090 GN=Cdc37 PE=1 SV=1	2	5	2	44.6	0.853	0.822	0.983	1.085	0.992	0.771	0.579	0.747	0.897	1.096	0.954	1.049
Q9CZB0	Succinate dehydrogenase cytochrome b560 subunit, mitochondrial OS=Mus musculus OX=10090 GN=Sdhc PE=1 SV=1	2	5	2	18.4	1.444	1.425	1.483	1.123	1.13	1.908	1.03	1.052	1.286	1.263	1.482	1.558
Q8CG47	Structural maintenance of chromosomes protein 4 OS=Mus musculus OX=10090 GN=Smc4 PE=1 SV=1	2	8	2	146.8	0.776	1.154	1.371	1.097	0.818	1.518	0.961	1.304	1.331	1.206	1.15	1.542
Q9CWL8	Beta-catenin-like protein 1 OS=Mus musculus OX=10090 GN=Ctnnbl1 PE=1 SV=1	2	4	2	64.9	1.118	1.28	1.249	1.102	1.181	1.294	1.141	1.124	1.101	1.202	1.105	0.921
Q9QUR7	Peptidyl-prolyl cis-trans isomerase NIMA-interacting 1 OS=Mus musculus OX=10090 GN=Pin1 PE=1 SV=1	2	7	2	18.4	0.905	0.947	1.146	0.998	1.139	1.041	1.162	1.136	1.121	1.195	1.047	0.956
P41216	Long-chain-fatty-acid--CoA ligase 1 OS=Mus musculus OX=10090 GN=Acsl1 PE=1 SV=2	2	4	2	77.9	1.036	1.158	1.074	1.044	1.084	0.87	1.151	1.007	0.965	1	0.998	1.052
P07146	Anionic trypsin-2 OS=Mus musculus OX=10090 GN=Prss2 PE=1 SV=1	2	14	2	26.2	1.308	0.46	0.74	1.902	1.557	2.092	0.327	0.523	1.097	0.381	0.207	1.978
P11438	Lysosome-associated membrane glycoprotein 1 OS=Mus musculus OX=10090 GN=Lamp1 PE=1 SV=2	2	9	2	43.8	0.949	0.952	1.039	1.079	0.86	0.915	1.146	1.04	1.284	1.278	1.206	0.632
P19253	60S ribosomal protein L13a OS=Mus musculus OX=10090 GN=Rpl13a PE=1 SV=4	2	12	2	23.4	1.66	1.368	1.492	1.067	1.273	1.329	0.676	0.943	1.476	1.198	1.149	1.199
Q8K354	Carbonyl reductase [NADPH] 3 OS=Mus musculus OX=10090 GN=Cbr3 PE=1 SV=1	2	5	2	30.9	0.687	0.944	0.86	0.947	0.716	0.888	1.236	0.873	0.697	0.936	0.773	0.967
Q9D3D9	ATP synthase subunit delta, mitochondrial OS=Mus musculus OX=10090 GN=Atp5f1d PE=1 SV=1	2	8	2	17.6	1.003	1.199	1.246	1.025	1.011	1.105	1.24	1.015	1.036	0.997	1.121	1.005
Q8K0C5	Zymogen granule membrane protein 16 OS=Mus musculus OX=10090 GN=Zg16 PE=1 SV=1	2	14	2	18.2	0.98	0.878	0.795	1.178	1.438	1.933	0.619	0.723	1.08	0.726	0.637	1.391
Q62433	Protein NDRG1 OS=Mus musculus OX=10090 GN=Ndrg1 PE=1 SV=1	2	5	2	43	1.062	1.013	1.329	1.413	1.256	0.679	1.373	1.43	0.968	1.225	1.597	1.334
Q8BYZ1	ABI gene family member 3 OS=Mus musculus OX=10090 GN=Abi3 PE=1 SV=3	2	8	2	39.1	1.23	1.022	0.915	1.095	1.07	1.244	1.143	1.29	0.909	0.855	0.891	0.831
P09055	Integrin beta-1 OS=Mus musculus OX=10090 GN=Itgb1 PE=1 SV=1	2	17	2	88.2	1.005	1.098	0.971	1.027	1.19	1.227	1.055	1.106	0.959	0.989	0.914	0.932
Q62426	Cystatin-B OS=Mus musculus OX=10090 GN=Cstb PE=1 SV=1	2	6	2	11	0.568	0.707	0.894	1.029	0.672	0.469	0.987	1.202	0.656	0.816	0.894	0.89
Q4VBE8	WD repeat-containing protein 18 OS=Mus musculus OX=10090 GN=Wdr18 PE=1 SV=1	2	9	2	47.2	0.931	1.102	1.024	1	1.13	1.233	1.008	1.104	1.001	1.081	0.907	0.631
Q8VCR7	Protein ABHD14B OS=Mus musculus OX=10090 GN=Abhd14b PE=1 SV=1	2	9	2	22.4	1.092	1.208	1.105	1.203	1.226	1.375	1.352	0.952	1.056	0.975	1	1.169
P62889	60S ribosomal protein L30 OS=Mus musculus OX=10090 GN=Rpl30 PE=1 SV=2	2	12	2	12.8	1.099	0.981	1.088	1.025	1.283	0.859	1.071	0.802	1.112	0.925	0.887	1.054
Q8K2C9	Very-long-chain (3R)-3-hydroxyacyl-CoA dehydratase 3 OS=Mus musculus OX=10090 GN=Hacd3 PE=1 SV=2	2	5	2	43.1	1.016	0.983	1.251	1.14	1.006	1.217	1.11	1.066	1.072	0.983	1.165	1.101
Q01405	Protein transport protein Sec23A OS=Mus musculus OX=10090 GN=Sec23a PE=1 SV=2	2	5	2	86.1	0.907	1.051	1.078	1.028	0.977	1.016	1.02	0.944	0.788	1.112	0.985	0.784
P06537	Glucocorticoid receptor OS=Mus musculus OX=10090 GN=Nr3c1 PE=1 SV=1	2	4	2	86	1.5	1.091	1.386	0.963	1.389	1.251	1.289	0.877	1.225	1.238	1.238	0.89
Q8BPM0	Disheveled-associated activator of morphogenesis 1 OS=Mus musculus OX=10090 GN=Daam1 PE=1 SV=4	2	6	2	123.3	1.016	1.039	0.98	1.215	1.238	0.631	0.984	1.219	1.038	1.361	1.493	1.587
P09813	Apolipoprotein A-II OS=Mus musculus OX=10090 GN=Apoa2 PE=1 SV=2	2	35	2	11.3	0.973	1.15	0.559	0.796	0.89	1.115	1.429	1.176	0.794	0.913	0.907	0.746
Q9D8T7	SRA stem-loop-interacting RNA-binding protein, mitochondrial OS=Mus musculus OX=10090 GN=Slirp PE=1 SV=2	2	17	2	12.6	1.066	1.003	1.263	1.081	1.336	1.278	1.146	1.182	1.142	0.928	1.134	1.546
P22599	Alpha-1-antitrypsin 1-2 OS=Mus musculus OX=10090 GN=Serpina1b PE=1 SV=2	6	34	2	45.9	1.418	1.229	1.051	0.792	1.05	0.949	1.303	0.9	1.049	1.088	1.333	1.044
Q9CR00	26S proteasome non-ATPase regulatory subunit 9 OS=Mus musculus OX=10090 GN=Psmd9 PE=1 SV=1	2	6	2	24.7	0.862	1.201	1.119	0.995	1.006	1.512	1.007	1.15	1.073	0.978	1.098	0.99
A2A5R2	Brefeldin A-inhibited guanine nucleotide-exchange protein 2 OS=Mus musculus OX=10090 GN=Arfgef2 PE=1 SV=1	2	5	2	202.1	1.187	1.058	0.908	1.177	1.124	1.389	0.988	1.157	1.067	1.072	1.109	0.993
P05201	Aspartate aminotransferase, cytoplasmic OS=Mus musculus OX=10090 GN=Got1 PE=1 SV=3	2	5	2	46.2	0.748	0.779	0.928	1.05	0.786	0.604	1.142	0.962	0.816	1.016	1.061	1.012
P41105	60S ribosomal protein L28 OS=Mus musculus OX=10090 GN=Rpl28 PE=1 SV=2	2	4	2	15.7	1.017	1.409	1.354	1.246	1.126	1.154	0.838	1.174	0.83	0.686	0.873	1.003
P47199	Quinone oxidoreductase OS=Mus musculus OX=10090 GN=Cryz PE=1 SV=1	2	5	2	35.2	1.201	1.194	1.177	0.98	1.425	1.191	1.129	1.295	1.062	1.103	1.063	0.919
Q61206	Platelet-activating factor acetylhydrolase IB subunit beta OS=Mus musculus OX=10090 GN=Pafah1b2 PE=1 SV=2	2	18	2	25.6	1.177	1.038	1.099	1.129	1.374	1.223	1.017	1.277	1.029	1.049	1.022	1.047
Q9QZ08	N-acetyl-D-glucosamine kinase OS=Mus musculus OX=10090 GN=Nagk PE=1 SV=3	2	4	2	37.2	0.976	0.967	1.05	1.011	1.004	0.985	1.221	1.117	1.051	1.058	1.114	1.08
Q8BP48	Methionine aminopeptidase 1 OS=Mus musculus OX=10090 GN=Metap1 PE=1 SV=1	2	9	2	43.2	1.003	1.13	1.048	1.035	0.894	1.212	0.974	1.098	1.001	1.018	0.81	0.641
P46414	Cyclin-dependent kinase inhibitor 1B OS=Mus musculus OX=10090 GN=Cdkn1b PE=1 SV=2	2	5	2	22.2	0.875	0.917	1.068	1.254	1.304	0.942	1.419	1.501	0.971	1.005	0.778	0.751
Q8K3A9	7SK snRNA methylphosphate capping enzyme OS=Mus musculus OX=10090 GN=Mepce PE=1 SV=2	2	10	2	72	0.897	1.181	1.006	0.971	1.081	1.342	1.183	0.944	0.903	0.929	1.083	0.726
P63001	Ras-related C3 botulinum toxin substrate 1 OS=Mus musculus OX=10090 GN=Rac1 PE=1 SV=1	4	16	2	21.4	0.908	0.918	0.784	1.017	0.669	0.966	0.771	1.144	0.792	0.818	0.618	0.753
P59999	Actin-related protein 2/3 complex subunit 4 OS=Mus musculus OX=10090 GN=Arpc4 PE=1 SV=3	2	10	2	19.7	0.912	1.023	0.798	1.044	0.745	0.841	0.982	1.016	0.926	1.013	0.859	0.953
Q8CJG1	Protein argonaute-1 OS=Mus musculus OX=10090 GN=Ago1 PE=1 SV=2	3	14	2	97.2	1.143	0.934	1.018	1.144	1.142	1.36	1.127	1.06	0.923	0.936	0.912	0.889
P26645	Myristoylated alanine-rich C-kinase substrate OS=Mus musculus OX=10090 GN=Marcks PE=1 SV=2	2	23	2	29.6	1.104	1.041	1.271	1.025	1.076	1.028	0.944	1.115	1.084	1.158	1.276	1.196
P09602	Non-histone chromosomal protein HMG-17 OS=Mus musculus OX=10090 GN=Hmgn2 PE=1 SV=2	2	14	2	9.4	0.886	1.159	0.867	0.995	0.768	1.354	1.052	0.895	0.993	0.812	0.759	0.849
Q61152	Tyrosine-protein phosphatase non-receptor type 18 OS=Mus musculus OX=10090 GN=Ptpn18 PE=1 SV=1	2	23	2	50.2	1.135	1.144	1.048	0.955	1.012	1.167	0.927	0.867	1.23	1.206	1.026	0.899
Q8VEE4	Replication protein A 70 kDa DNA-binding subunit OS=Mus musculus OX=10090 GN=Rpa1 PE=1 SV=1	2	5	2	69	1.081	0.774	1.446	0.978	1.156	0.872	0.969	1.126	1.205	1	1.212	1.023
Q8R2Y8	Peptidyl-tRNA hydrolase 2, mitochondrial OS=Mus musculus OX=10090 GN=Ptrh2 PE=1 SV=1	2	7	2	19.5	1.212	1.111	1.435	1.238	1.316	0.974	1.157	1.224	1.38	1.141	1.245	1.257
P61620	Protein transport protein Sec61 subunit alpha isoform 1 OS=Mus musculus OX=10090 GN=Sec61a1 PE=1 SV=2	2	10	2	52.2	1.101	0.969	1.091	1.001	1.335	1.012	1.026	0.872	1.082	0.974	1.029	1.131
P15307	Proto-oncogene c-Rel OS=Mus musculus OX=10090 GN=Rel PE=1 SV=2	2	10	2	64.9	1.036	1.128	1.05	1.081	1.21	1.423	1.062	1.079	1.05	0.977	1.042	1.161
Q8R0X7	Sphingosine-1-phosphate lyase 1 OS=Mus musculus OX=10090 GN=Sgpl1 PE=1 SV=1	2	9	2	63.6	1.117	1.149	1.134	1.063	1.232	0.979	1.103	1.198	1.142	1.077	1.093	1.138
O89100	GRB2-related adaptor protein 2 OS=Mus musculus OX=10090 GN=Grap2 PE=1 SV=1	2	7	2	36.8	1.212	1.101	0.92	0.983	1.074	1.194	1.056	1.031	0.889	0.888	0.842	0.811
Q6P069	Sorcin OS=Mus musculus OX=10090 GN=Sri PE=1 SV=1	2	10	2	21.6	0.823	0.995	0.951	0.897	0.874	0.922	1.031	0.863	1.235	1.091	0.853	0.825
Q9CQT1	Methylthioribose-1-phosphate isomerase OS=Mus musculus OX=10090 GN=Mri1 PE=1 SV=1	2	6	2	39.4	1.115	1.065	0.965	0.915	1.165	1.088	1.052	0.859	1.056	1.006	0.99	1.46
P62320	Small nuclear ribonucleoprotein Sm D3 OS=Mus musculus OX=10090 GN=Snrpd3 PE=1 SV=1	2	6	2	13.9	0.816	0.963	1.31	1.111	0.977	0.852	1.55	1.248	1.037	1.044	1.288	1.094
Q5DU25	IQ motif and SEC7 domain-containing protein 2 OS=Mus musculus OX=10090 GN=Iqsec2 PE=1 SV=3	2	7	2	161.7	1.109	0.904	1.07	0.87	1.033	1.175	0.865	0.807	1.071	0.98	1.139	1.381
P99026	Proteasome subunit beta type-4 OS=Mus musculus OX=10090 GN=Psmb4 PE=1 SV=1	2	4	2	29.1	0.994	1.265	1.065	1.095	1.01	1.132	1.228	1.138	1.056	1.086	0.919	0.955
P60867	40S ribosomal protein S20 OS=Mus musculus OX=10090 GN=Rps20 PE=1 SV=1	2	23	2	13.4	1.236	0.911	1.318	1.003	1.159	1.317	1.016	0.971	1.173	1.092	1.254	1.152
Q75N62	GTPase IMAP family member 8 OS=Mus musculus OX=10090 GN=Gimap8 PE=1 SV=1	2	12	2	76.8	0.783	1.238	1.028	0.882	0.846	0.929	1.371	1.771	0.554	1.275	0.79	0.253
Q8BPB0	MOB kinase activator 1B OS=Mus musculus OX=10090 GN=Mob1b PE=1 SV=3	2	9	2	25.1	0.927	1.008	0.899	1.21	1.122	1.001	1.02	1.14	1.004	0.908	0.864	1.321
Q9CY02	Alpha-hemoglobin-stabilizing protein OS=Mus musculus OX=10090 GN=Ahsp PE=1 SV=1	2	33	2	11.8	0.598	0.426	2.101	0.866	0.624	0.349	0.706	0.641	1.847	1.42	1.45	1.136
P50543	Protein S100-A11 OS=Mus musculus OX=10090 GN=S100a11 PE=1 SV=1	2	8	2	11.1	0.808	0.882	0.857	0.829	0.841	0.79	0.822	0.92	0.858	0.829	0.809	0.812
Q571I9	Aldehyde dehydrogenase family 16 member A1 OS=Mus musculus OX=10090 GN=Aldh16a1 PE=1 SV=2	2	5	2	84.7	0.989	0.855	0.91	0.984	0.996	0.873	0.966	0.962	1.104	0.858	0.895	0.682
Q8BGD9	Eukaryotic translation initiation factor 4B OS=Mus musculus OX=10090 GN=Eif4b PE=1 SV=1	2	15	2	68.8	1.083	1.033	1.117	0.975	1.257	1.221	1.166	1.089	1.048	1.017	1.11	0.981
P84228	Histone H3.2 OS=Mus musculus OX=10090 GN=Hist1h3b PE=1 SV=2	5	125	2	15.4	0.646	0.788	1.875	0.457	0.672	0.475	0.435	0.537	1.639	1.31	1.498	1.116
Q8C3W1	Uncharacterized protein C1orf198 homolog OS=Mus musculus OX=10090 PE=1 SV=1	2	15	2	35.3	1.063	1.298	1.198	1.285	1.584	1.581	1.21	1.442	0.821	0.841	0.841	0.784
Q3UMU9	Hepatoma-derived growth factor-related protein 2 OS=Mus musculus OX=10090 GN=Hdgfl2 PE=1 SV=1	3	10	2	74.2	1.053	0.945	0.849	0.97	1.377	1.254	1.093	1.22	1.089	1.064	0.815	1.016
Q9QYB5	Gamma-adducin OS=Mus musculus OX=10090 GN=Add3 PE=1 SV=2	2	9	2	78.7	1.124	0.951	0.986	1.129	1.232	1.013	1.144	1.245	0.856	1.003	0.85	0.825
O88958	Glucosamine-6-phosphate isomerase 1 OS=Mus musculus OX=10090 GN=Gnpda1 PE=1 SV=3	3	11	2	32.5	1.056	1.122	1.148	1.16	1.088	1.186	1.142	1.236	1.123	1.044	1.091	1.163
O35691	Pinin OS=Mus musculus OX=10090 GN=Pnn PE=1 SV=4	1	4	1	82.4	0.993	0.92	1.391	1.151	1.356	1.073	1.271	1.366	0.985	1.182	1.419	0.999
Q9D6Y7	Mitochondrial peptide methionine sulfoxide reductase OS=Mus musculus OX=10090 GN=Msra PE=1 SV=1	1	4	1	26	1.042	1.131	1.016	0.979	1.213	1.15	0.858	1	1.019	1.127	0.759	0.982
Q9WVL2	Signal transducer and activator of transcription 2 OS=Mus musculus OX=10090 GN=Stat2 PE=1 SV=1	1	7	1	105.4	0.743	0.991	0.627	1.083	0.672	1.081	0.997	0.95	0.633	0.726	0.351	0.453
Q61990	Poly(rC)-binding protein 2 OS=Mus musculus OX=10090 GN=Pcbp2 PE=1 SV=1	4	14	1	38.2	0.749	0.9	1.175	1.698	0.863	0.925	1.291	2.02	0.564	0.898	1.097	0.905
P84089	Enhancer of rudimentary homolog OS=Mus musculus OX=10090 GN=Erh PE=1 SV=1	1	7	1	12.3	0.733	1.075	0.926	0.853	0.592	0.586	1.044	0.943	0.764	1.094	1.028	0.666
Q80Y81	Zinc phosphodiesterase ELAC protein 2 OS=Mus musculus OX=10090 GN=Elac2 PE=1 SV=1	1	4	1	92.7	0.745	0.538	0.642	1.065	0.914	0.8	0.891	1.117	0.868	0.621	0.843	0.914
Q9D051	Pyruvate dehydrogenase E1 component subunit beta, mitochondrial OS=Mus musculus OX=10090 GN=Pdhb PE=1 SV=1	1	8	1	38.9	1.009	0.879	0.962	1.009	1.104	0.83	1.092	1.038	0.972	0.825	0.879	0.876
Q9CQJ8	NADH dehydrogenase [ubiquinone] 1 beta subcomplex subunit 9 OS=Mus musculus OX=10090 GN=Ndufb9 PE=1 SV=3	1	7	1	22	1.12	1.065	0.96	1.065	1.21	1.271	0.917	0.992	0.996	0.989	0.936	0.811
Q9ERN0	Secretory carrier-associated membrane protein 2 OS=Mus musculus OX=10090 GN=Scamp2 PE=1 SV=1	1	10	1	36.4	1.023	1.015	0.993	1.182	1.286	0.961	1.123	1.087	1.054	1.001	1.033	1.074
Q6PIU9	Uncharacterized protein FLJ45252 homolog OS=Mus musculus OX=10090 PE=1 SV=2	1	6	1	37.7	1.057	1.162	0.981	1.017	1.225	1.325	1.124	1.184	0.899	0.875	0.866	0.777
Q61390	T-complex protein 1 subunit zeta-2 OS=Mus musculus OX=10090 GN=Cct6b PE=1 SV=4	3	16	1	58.1	1.384	1.166	0.768	1.442	1.293	1.402	1.277	1.585	1.211	1.101	0.537	0.615
P68372	Tubulin beta-4B chain OS=Mus musculus OX=10090 GN=Tubb4b PE=1 SV=1	14	176	1	49.8	0.977	0.883	0.982	1.095	0.914	0.763	0.929	0.979	0.871	0.993	1.015	0.831
P08207	Protein S100-A10 OS=Mus musculus OX=10090 GN=S100a10 PE=1 SV=2	1	12	1	11.2	0.928	1.136	0.974	1.071	0.947	1.138	1.194	1.115	0.771	0.659	0.849	0.913
Q9CQL1	Protein mago nashi homolog 2 OS=Mus musculus OX=10090 GN=Magohb PE=2 SV=1	1	9	1	17.1	1.181	1.063	1.618	1.296	1.338	0.92	1.415	1.322	1.337	1.296	1.597	1.524
Q8BNW9	Kelch repeat and BTB domain-containing protein 11 OS=Mus musculus OX=10090 GN=Kbtbd11 PE=1 SV=3	1	11	1	67.9	0.948	0.913	0.76	0.972	0.925	0.885	0.954	0.85	0.918	0.946	0.832	0.785
Q9CQ60	6-phosphogluconolactonase OS=Mus musculus OX=10090 GN=Pgls PE=1 SV=1	1	6	1	27.2	1.281	1.181	0.966	1.08	0.922	1.184	1.133	1.042	1.117	1.224	1.007	1.101
P46664	Adenylosuccinate synthetase isozyme 2 OS=Mus musculus OX=10090 GN=Adss PE=1 SV=2	1	9	1	50	0.871	0.957	1.108	1.047	0.876	1.044	1.086	1.176	0.973	1.037	1.026	1.052
O55142	60S ribosomal protein L35a OS=Mus musculus OX=10090 GN=Rpl35a PE=1 SV=2	1	6	1	12.5	0.882	0.824	1.13	1.193	0.627	0.778	0.804	1.085	0.64	0.774	0.809	1.141
P61957	Small ubiquitin-related modifier 2 OS=Mus musculus OX=10090 GN=Sumo2 PE=1 SV=1	2	15	1	10.9	0.804	0.95	1.012	1.026	0.845	1.079	1.079	1.17	1.017	1.002	1.09	0.996
Q9R118	Serine protease HTRA1 OS=Mus musculus OX=10090 GN=Htra1 PE=1 SV=2	1	10	1	51.2	1.205	0.863	1.93	1.072	1.282	0.719	1.388	1.016	1.221	1.004	2.171	0.977
O88456	Calpain small subunit 1 OS=Mus musculus OX=10090 GN=Capns1 PE=1 SV=1	1	13	1	28.4	0.883	0.889	1.042	1.052	0.887	0.903	1.208	0.952	0.91	0.946	0.924	0.89
Q62165	Dystroglycan OS=Mus musculus OX=10090 GN=Dag1 PE=1 SV=4	1	5	1	96.8	0.98	1.193	1.048	1.149	1.306	1.352	1.159	1.251	0.925	0.997	0.793	1.143
P07759	Serine protease inhibitor A3K OS=Mus musculus OX=10090 GN=Serpina3k PE=1 SV=2	1	11	1	46.9	1.696	1.608	0.991	1.021	1.194	1.035	1.075	1.065	0.92	1.047	0.99	0.885
Q9WVH6	Angiopoietin-4 OS=Mus musculus OX=10090 GN=Angpt4 PE=1 SV=1	1	5	1	57.8	0.807	0.955	0.771	1.033	0.847	1.054	1.045	1.169	0.855	0.953	0.849	0.993
Q8K3X4	Probable E3 ubiquitin-protein ligase IRF2BPL OS=Mus musculus OX=10090 GN=Irf2bpl PE=1 SV=1	1	4	1	80.5	0.428	0.869	0.815	0.916	0.699	1.371	0.742	1.077	0.57	0.814	0.743	0.858
O08900	Zinc finger protein Aiolos OS=Mus musculus OX=10090 GN=Ikzf3 PE=1 SV=2	1	7	1	57.9	0.811	1.161	0.779	0.996	0.833	1.408	0.969	1.221	0.766	0.975	0.698	0.437
P97823	Acyl-protein thioesterase 1 OS=Mus musculus OX=10090 GN=Lypla1 PE=1 SV=1	1	6	1	24.7	0.809	0.9	0.78	1.201	0.627	0.719	0.917	1.29	0.716	0.864	0.599	0.503
Q91V08	C-type lectin domain family 2 member D OS=Mus musculus OX=10090 GN=Clec2d PE=1 SV=1	1	6	1	23.6	1.323	1.143	1.063	1.133	1.393	1.325	1.127	1.191	1.198	1.219	1.068	0.99
P21107	Tropomyosin alpha-3 chain OS=Mus musculus OX=10090 GN=Tpm3 PE=1 SV=3	3	26	1	33	1.046	1.073	0.941	1.024	1.046	1.007	1.064	0.994	0.984	0.971	1.005	0.959
Q9R1Z8	Vinexin OS=Mus musculus OX=10090 GN=Sorbs3 PE=1 SV=1	1	7	1	82.3	1.086	1.048	1.002	0.924	1.194	1.278	1.157	0.92	1.042	0.831	0.938	0.982
P97461	40S ribosomal protein S5 OS=Mus musculus OX=10090 GN=Rps5 PE=1 SV=3	1	11	1	22.9	0.943	1.046	1.44	1.08	1.071	1.172	0.989	1.181	1	0.925	1.067	1.209
P05214	Tubulin alpha-3 chain OS=Mus musculus OX=10090 GN=Tuba3a PE=1 SV=1	13	101	1	49.9	0.833	0.736	0.957	1.047	0.886	0.707	0.947	1.101	0.792	0.947	0.726	0.512
Q8BXZ1	Protein disulfide-isomerase TMX3 OS=Mus musculus OX=10090 GN=Tmx3 PE=1 SV=2	1	5	1	51.8	0.864	0.936	0.925	1.174	0.892	0.848	0.942	1.234	0.864	0.871	1.077	0.673
P03966	N-myc proto-oncogene protein OS=Mus musculus OX=10090 GN=Mycn PE=2 SV=2	1	21	1	49.5	1.003	1.049	1.139	1.068	1.109	1.008	0.992	1.072	1.139	1.143	0.908	0.953
P60670	Nuclear protein localization protein 4 homolog OS=Mus musculus OX=10090 GN=Nploc4 PE=1 SV=3	1	10	1	68	1.068	1.045	1.054	1.027	1.08	1.371	1.048	1.028	1.102	1.032	1.028	0.991
O08807	Peroxiredoxin-4 OS=Mus musculus OX=10090 GN=Prdx4 PE=1 SV=1	2	6	1	31	1.504	0.924	0.87	1.139	1.427	1.406	0.817	0.854	1.194	0.983	1.002	1.165
O09044	Synaptosomal-associated protein 23 OS=Mus musculus OX=10090 GN=Snap23 PE=1 SV=1	1	14	1	23.2	1.25	1.155	1.081	0.938	1.282	1.173	1.006	0.993	1.272	1.248	1.204	1.285
Q3URS9	Coiled-coil domain-containing protein 51 OS=Mus musculus OX=10090 GN=Ccdc51 PE=1 SV=1	1	8	1	45.1	1.019	1.035	1.466	1.175	1.293	1.393	1.205	1.183	1.155	0.885	1.121	1.11
Q9DCC4	Pyrroline-5-carboxylate reductase 3 OS=Mus musculus OX=10090 GN=Pycr3 PE=1 SV=2	1	6	1	28.7	1.106	1.16	0.953	1.054	0.946	1.224	1.035	0.914	1.068	0.977	0.917	1.003
P18608	Non-histone chromosomal protein HMG-14 OS=Mus musculus OX=10090 GN=Hmgn1 PE=1 SV=2	1	21	1	10.1	0.957	1.089	0.971	1.127	1.108	1.179	1.072	1.035	1.003	0.908	0.724	0.611
P23506	Protein-L-isoaspartate(D-aspartate) O-methyltransferase OS=Mus musculus OX=10090 GN=Pcmt1 PE=1 SV=3	1	9	1	24.6	1.223	1.24	1.151	0.899	1.619	1.633	1.174	1.002	1.275	1.106	0.914	0.842
P70248	Unconventional myosin-If OS=Mus musculus OX=10090 GN=Myo1f PE=1 SV=1	2	13	1	125.9	0.988	1.061	0.77	1.001	0.736	1.173	0.885	1.025	0.872	0.799	0.485	0.387
P47941	Crk-like protein OS=Mus musculus OX=10090 GN=Crkl PE=1 SV=2	1	6	1	33.8	1.517	1.297	1.301	1.165	1.769	1.345	1.01	1.188	1.115	1.123	1.137	1.107

## Sheet: HFD_P vs HFD-S
Two group comparison (t-test) - HFD-P vs HFD-S							HFD-S1	HFD-S2	HFD-S3	HFD-S4	HFD-P1	HFD-P2	HFD-P3	HFD-P4
Accession	Proteins	p-value	q-value	Fold change			HFD-S	HFD-S	HFD-S	HFD-S	HFD-P	HFD-P	HFD-P	HFD-P
Q9CY02	Alpha-hemoglobin-stabilizing protein OS=Mus musculus OX=10090 GN=Ahsp PE=1 SV=1	0.00180245	0.087656	1.84453			0.624	0.349	0.706	0.641	1.847	1.42	1.45	1.136
P84228	Histone H3,2 OS=Mus musculus OX=10090 GN=Hist1h3b PE=1 SV=2	0.000461492	0.0497874	1.8163			0.672	0.475	0.435	0.537	1.639	1.31	1.498	1.116
P43276	Histone H1,5 OS=Mus musculus OX=10090 GN=Hist1h1b PE=1 SV=2	0.00111059	0.0641363	1.17936			1.095	1.014	0.995	1.037	1.342	1.245	1.316	1.19
P09405	Nucleolin OS=Mus musculus OX=10090 GN=Ncl PE=1 SV=2	5.83843e-05	0.0497874	1.11477			0.925	0.95	0.942	0.972	1.077	1.133	1.092	1.114
P42932	T-complex protein 1 subunit theta OS=Mus musculus OX=10090 GN=Cct8 PE=1 SV=3	0.000936295	0.0610391	1.07867			0.972	0.951	1.025	0.993	1.11	1.069	1.098	1.101
P54071	Isocitrate dehydrogenase [NADP], mitochondrial OS=Mus musculus OX=10090 GN=Idh2 PE=1 SV=3	0.000490418	0.0497874	0.902032			1.11	1.088	1.018	1.068	0.946	0.929	0.904	0.91
Q8VIJ6	Splicing factor, proline- and glutamine-rich OS=Mus musculus OX=10090 GN=Sfpq PE=1 SV=1	0.000990895	0.0610391	0.882244			1.123	1.228	1.138	1.111	1.005	0.98	0.941	0.951
Q3TEA8	Heterochromatin protein 1-binding protein 3 OS=Mus musculus OX=10090 GN=Hp1bp3 PE=1 SV=1	0.00201507	0.0930961	0.852192			1.144	1.233	1.176	1.119	0.933	1.001	0.835	0.98
O89100	GRB2-related adaptor protein 2 OS=Mus musculus OX=10090 GN=Grap2 PE=1 SV=1	0.00130635	0.071004	0.851896			1.074	1.194	1.056	1.031	0.889	0.888	0.842	0.811
Q3UTJ2	Sorbin and SH3 domain-containing protein 2 OS=Mus musculus OX=10090 GN=Sorbs2 PE=1 SV=2	0.000205973	0.0497874	0.845279			1.223	1.175	1.11	1.178	0.965	0.945	0.874	0.932
Q8R409	Protein HEXIM1 OS=Mus musculus OX=10090 GN=Hexim1 PE=1 SV=1	0.000538824	0.0497874	0.830902			1.105	1.172	1.135	1.072	0.816	0.952	0.843	0.804
P42209	Septin-1 OS=Mus musculus OX=10090 GN=Septin1 PE=1 SV=2	0.000882755	0.0610391	0.81169			1.296	1.185	1.228	1.168	0.891	1.01	0.95	0.822
Q8BYZ1	ABI gene family member 3 OS=Mus musculus OX=10090 GN=Abi3 PE=1 SV=3	0.000968678	0.0610391	0.803712			1.07	1.244	1.143	1.29	0.909	0.855	0.891	0.831
Q6PIU9	Uncharacterized protein FLJ45252 homolog OS=Mus musculus OX=10090 PE=1 SV=2	0.000361276	0.0497874	0.77903			1.225	1.325	1.124	1.184	0.899	0.875	0.866	0.777
Q8CI51	PDZ and LIM domain protein 5 OS=Mus musculus OX=10090 GN=Pdlim5 PE=1 SV=4	0.000288746	0.0497874	0.778895			1.133	1.315	1.197	1.33	0.892	0.861	0.894	0.886
Q62507	Cochlin OS=Mus musculus OX=10090 GN=Coch PE=1 SV=2	0.000405056	0.0497874	0.772309			1.274	1.114	1.206	1.183	0.836	0.929	0.736	0.785
Q3TJD7	PDZ and LIM domain protein 7 OS=Mus musculus OX=10090 GN=Pdlim7 PE=1 SV=1	0.0014839	0.0761735	0.737901			1.298	1.365	1.393	1.207	0.885	0.916	0.692	1.016
Q9D154	Leukocyte elastase inhibitor A OS=Mus musculus OX=10090 GN=Serpinb1a PE=1 SV=1	0.000292276	0.0497874	0.723718			1.401	1.251	1.291	1.24	0.717	0.92	0.908	0.772
Q8C3W1	Uncharacterized protein C1orf198 homolog OS=Mus musculus OX=10090 PE=1 SV=1	0.000388083	0.0497874	0.645058			1.584	1.581	1.21	1.442	0.821	0.841	0.841	0.784
O54724	Caveolae-associated protein 1 OS=Mus musculus OX=10090 GN=Cavin1 PE=1 SV=1	0.000898906	0.0610391	0.572263			1.783	1.743	1.419	1.234	0.774	0.742	0.728	0.714
