# Supplementary material for: Spleen proteomics data from high fat diet fed mice
Source: Data Brief. 2020 Aug 1;32:106110. doi: 10.1016/j.dib.2020.106110 (PMC7451803; doi:10.1016/j.dib.2020.106110)
Supplement: Supplementary file 2 [file mmc2.xml]

<?xml version="1.0" encoding="utf-8" standalone="no"?>
<data>
  <datasets>
    <author>maria.e.johansson@neuro.gu.se</author>
    <type>1</type>
    <dataset>
      <name>Spleen proteomics data from high fat diet fed mice</name>
      <caption />
      <description>Here we present data regarding the dietary effects on protein expression in spleen from mice fed three different diets, I) low fat/chow diet (LFD, n=4), II) high fat diet rich in saturated fatty acids (HFD-S, n=4) and III) high fat diet rich in polyunsaturated fatty acids (HFD-P, n=4). Proteins from spleen were extracted and analyzed using quantitative proteomics. </description>
      <filetype>
        <name />
      </filetype>
      <filesize />
      <source>0</source>
      <sourcename>Original Data</sourcename>
      <access>
        <type>1</type>
        <name>Data available in data repository</name>
        <reponame>PRIDE</reponame>
        <PersistentId />
        <deeplinkurl>http://www.ebi.ac.uk/pride</deeplinkurl>
      </access>
    </dataset>
  </datasets>
</data>
